# Supplementary material for: 4,7-Diphenyl-1,10-phenanthroline methanol hemisolvate
Source: Acta Crystallogr Sect E Struct Rep Online. 2013 Jun 8;69(Pt 7):o1018. doi: 10.1107/S1600536813014682 (PMC3772457; doi:10.1107/S1600536813014682)
Supplement: Supplementary file 1 [file e-69-o1018-sup1.cif]

##############################################################################
#                                                                            #
# This CIF contains the data in a paper accepted for publication in          #
# Acta Crystallographica Section E. It conforms to the requirements of       #
# Notes for Authors for Acta Crystallographica Section E, and has been       #
# peer reviewed under the auspices of the IUCr Commission on Journals.       #
#                                                                            #
# Full details of the Crystallographic Information File format               #
# are given in the paper "The Crystallographic Information File (CIF):       #
# a New Standard Archive File for Crystallography" by S. R. Hall, F. H.      #
# Allen and I. D. Brown [Acta Cryst. (1991), A47, 655-685].                  #
#                                                                            #
# The current version of the core CIF dictionary is obtainable from          #
# ftp://ftp.iucr.org/pub/cif_core.dic.                                       #
#                                                                            #
# Software is freely available for graphical display of the structure(s)     #
# in this CIF. For information consult the CIF software page                 #
# http://www.iucr.org/resources/cif/software.                                #
#                                                                            #
# This file may be used for bona fide research purposes within the           #
# scientific community so long as proper attribution is given to the journal # 
# article from which it was obtained.                                        #
#                                                                            #
##############################################################################
data_global
_audit_creation_method     'form.cif (version 2.0)'
_journal_data_validation_number     ?
_journal_date_recd_electronic     2013-05-02
_journal_date_accepted     2013-05-28
_journal_name_full     'Acta Crystallographica, Section E'
_journal_year     2013
_journal_volume     69
_journal_issue      7
_journal_page_first     o1018
_journal_page_last     o1018
_journal_paper_category     QO
_journal_paper_doi     10.1107/S1600536813014682
_journal_coeditor_code     FY2098
_publ_contact_author_name     'Manuela Ramos Silva'
_publ_contact_author_address
;
     Faculdade Ci\^encias e Tecnologia
     Departamento de F\'isica
     Universidade de Coimbra
     P-3004-516 Coimbra
     Portugal
;
_publ_contact_author_email     manuela@pollux.fis.uc.pt
_publ_contact_author_fax     351-239-829158
_publ_contact_author_phone     351-239-410648
_publ_section_title
;
4,7-Diphenyl-1,10-phenanthroline methanol hemisolvate
;
loop_
    _publ_author_name
    _publ_author_footnote
    _publ_author_address
    ' Martins, Jo\~ao P.' .
;
      CEMDRX
     Physics Department
     University of Coimbra
     P-3004-516 Coimbra
     Portugal
;
    ' Mart\'in-Ramos, Pablo ' .
;
     Environmental Engineering Department
     University of Valladolid
     P-34004 Palencia
     Spain
;
    'Sobral, Ab\'ilio J. F. N.' .
;
     Chemistry Department
     University of Coimbra
     P-3004 Coimbra
     Portugal
;
    'Ramos Silva, Manuela' 'Correspondence author'
;
     CEMDRX
     Physics Department
     University of Coimbra
     P-3004-516 Coimbra
     Portugal
;
data_I
_audit_creation_method     SHELXL-97
_chemical_name_systematic
;
4,7-Diphenyl-1,10-phenanthroline methanol hemisolvate
;
_chemical_name_common     ?
_chemical_formula_moiety     'C24 H16 N2, 0.5(C H4 O)'
_chemical_formula_sum     'C24.5 H18 N2 O0.5'
_chemical_formula_iupac     'C24 H16 N2, 0.5C H4 O'
_chemical_formula_weight     348.41
_chemical_melting_point     ?
_symmetry_cell_setting     triclinic
_symmetry_space_group_name_H-M     'P -1'
_symmetry_space_group_name_Hall     '-P 1'
loop_
    _symmetry_equiv_pos_as_xyz
    'x, y, z'
    '-x, -y, -z'
_cell_length_a     7.2094(3)
_cell_length_b     14.8067(6)
_cell_length_c     18.1459(7)
_cell_angle_alpha     109.797(2)
_cell_angle_beta     99.921(3)
_cell_angle_gamma     92.056(3)
_cell_volume     1785.99(12)
_cell_formula_units_Z     4
_cell_measurement_reflns_used     4091
_cell_measurement_theta_min     3.0905
_cell_measurement_theta_max     23.8745
_cell_measurement_temperature     293(2)
_exptl_crystal_description     prism
_exptl_crystal_colour     'light pink'
_exptl_crystal_size_max     0.50
_exptl_crystal_size_mid     0.22
_exptl_crystal_size_min     0.10
_exptl_crystal_density_diffrn     1.296
_exptl_crystal_density_meas     ?
_exptl_crystal_density_method     'not measured'
_exptl_crystal_F_000     732
_exptl_absorpt_coefficient_mu     0.078
_exptl_absorpt_correction_type     multi-scan
_exptl_absorpt_process_details     '(SADABS; Sheldrick, 2000)'
_exptl_absorpt_correction_T_min     0.865
_exptl_absorpt_correction_T_max     0.999
_exptl_special_details     ?
_diffrn_ambient_temperature     293(2)
_diffrn_radiation_type     MoK\a
_diffrn_radiation_wavelength     0.71073
_diffrn_radiation_source     'fine-focus sealed tube'
_diffrn_radiation_monochromator     graphite
_diffrn_measurement_device_type     'Bruker APEX CCD area-detector'
_diffrn_measurement_method     '\f and \w'
_diffrn_reflns_number     36139
_diffrn_reflns_av_R_equivalents     0.0656
_diffrn_reflns_av_sigmaI/netI     0.0688
_diffrn_reflns_theta_min     2.88
_diffrn_reflns_theta_max     24.90
_diffrn_reflns_theta_full     24.90
_diffrn_measured_fraction_theta_max     0.987
_diffrn_measured_fraction_theta_full     0.987
_diffrn_reflns_limit_h_min     -8
_diffrn_reflns_limit_h_max     8
_diffrn_reflns_limit_k_min     -17
_diffrn_reflns_limit_k_max     17
_diffrn_reflns_limit_l_min     -21
_diffrn_reflns_limit_l_max     21
_refine_special_details
;
Refinement of <i>F</i>^2^ against ALL reflections. The weighted <i>R</i>-factor
<i>wR</i> and goodness of fit <i>S</i> are based on <i>F</i>^2^, conventional
<i>R</i>-factors <i>R</i> are based on <i>F</i>, with <i>F</i> set to zero for
negative <i>F</i>^2^. The threshold expression of <i>F</i>^2^ >
\s(<i>F</i>^2^) is used only for calculating <i>R</i>-factors(gt) <i>etc</i>.
and is not relevant to the choice of reflections for refinement.
<i>R</i>-factors based on <i>F</i>^2^ are statistically about twice as large
as those based on <i>F</i>, and <i>R</i>- factors based on ALL data will be
even larger.
;
_reflns_number_total     6169
_reflns_number_gt     3407
_reflns_threshold_expression     I>2\s(I)
_refine_ls_structure_factor_coef     Fsqd
_refine_ls_matrix_type     full
_refine_ls_R_factor_all     0.1221
_refine_ls_R_factor_gt     0.0570
_refine_ls_wR_factor_gt     0.1367
_refine_ls_wR_factor_ref     0.1701
_refine_ls_goodness_of_fit_ref     0.975
_refine_ls_restrained_S_all     0.975
_refine_ls_number_reflns     6160
_refine_ls_number_parameters     489
_refine_ls_number_restraints     0
_refine_ls_hydrogen_treatment     constr
_refine_ls_weighting_scheme     calc
_refine_ls_weighting_details
         'calc w=1/[\s^2^(Fo^2^)+(0.0921P)^2^+0.0000P] where P=(Fo^2^+2Fc^2^)/3'
_atom_sites_solution_hydrogens     geom
_atom_sites_solution_primary     direct
_atom_sites_solution_secondary     difmap
_refine_ls_shift/su_max     0.000
_refine_ls_shift/su_mean     0.000
_refine_diff_density_max     0.469
_refine_diff_density_min     -0.312
_refine_ls_extinction_method     none
_refine_ls_extinction_coef     ?
loop_
    _atom_type_symbol
    _atom_type_description
    _atom_type_scat_dispersion_real
    _atom_type_scat_dispersion_imag
    _atom_type_scat_source
    'C' 'C' 0.0033 0.0016
                         'International Tables Vol C Tables 4.2.6.8 and 6.1.1.4'
    'H' 'H' 0.0000 0.0000
                         'International Tables Vol C Tables 4.2.6.8 and 6.1.1.4'
    'N' 'N' 0.0061 0.0033
                         'International Tables Vol C Tables 4.2.6.8 and 6.1.1.4'
    'O' 'O' 0.0106 0.0060
                         'International Tables Vol C Tables 4.2.6.8 and 6.1.1.4'
_computing_data_collection     'SMART (Bruker, 2003)'
_computing_cell_refinement     'SAINT (Bruker, 2003)'
_computing_data_reduction     'SAINT (Bruker, 2003)'
_computing_structure_solution     'SHELXS97 (Sheldrick, 2008)'
_computing_structure_refinement     'SHELXL97 (Sheldrick, 2008)'
_computing_molecular_graphics     'ORTEPII (Johnson, 1976)'
_computing_publication_material     'SHELXL97 (Sheldrick, 2008)'
loop_
    _atom_site_type_symbol
    _atom_site_label
    _atom_site_fract_x
    _atom_site_fract_y
    _atom_site_fract_z
    _atom_site_U_iso_or_equiv
    _atom_site_adp_type
    _atom_site_calc_flag
    _atom_site_refinement_flags
    _atom_site_occupancy
    _atom_site_symmetry_multiplicity
    _atom_site_disorder_assembly
    _atom_site_disorder_group
    N N1 0.9651(3) 0.38369(17) 0.08387(13) 0.0448(6) Uani d . 1 1 . .
    N N2 0.9368(3) 0.20160(17) 0.08314(14) 0.0487(6) Uani d . 1 1 . .
    N N3 0.4206(3) 0.17336(17) 0.52893(14) 0.0458(6) Uani d . 1 1 . .
    N N4 0.4034(3) 0.31882(17) 0.46951(14) 0.0478(6) Uani d . 1 1 . .
    C C11 0.8091(3) 0.35319(19) 0.10489(15) 0.0378(7) Uani d . 1 1 . .
    C C13 0.6376(4) 0.22144(18) 0.12922(15) 0.0382(7) Uani d . 1 1 . .
    C C12 0.7945(3) 0.25552(19) 0.10455(15) 0.0381(7) Uani d . 1 1 . .
    C C35 0.5712(3) 0.28105(19) 0.47868(15) 0.0396(7) Uani d . 1 1 . .
    C C15 0.5014(4) 0.37245(19) 0.14451(16) 0.0437(7) Uani d . 1 1 . .
    H H15 0.4008 0.4093 0.1548 0.052 Uiso calc R 1 1 . .
    C C37 0.7644(3) 0.18523(18) 0.54400(15) 0.0371(6) Uani d . 1 1 . .
    C C10 0.6667(3) 0.41336(18) 0.12773(15) 0.0373(6) Uani d . 1 1 . .
    C C38 0.9256(3) 0.22017(19) 0.52145(16) 0.0407(7) Uani d . 1 1 . .
    H H38 1.0448 0.2041 0.5387 0.049 Uiso calc R 1 1 . .
    C C43 0.9538(3) 0.10005(19) 0.62919(15) 0.0380(7) Uani d . 1 1 . .
    C C8 0.8483(4) 0.5384(2) 0.10858(17) 0.0494(8) Uani d . 1 1 . .
    H H8 0.8677 0.6010 0.1090 0.059 Uiso calc R 1 1 . .
    C C42 0.7740(3) 0.12261(19) 0.58904(15) 0.0391(7) Uani d . 1 1 . .
    C C14 0.4895(4) 0.28238(19) 0.14559(16) 0.0434(7) Uani d . 1 1 . .
    H H14 0.3813 0.2588 0.1574 0.052 Uiso calc R 1 1 . .
    C C41 0.6061(4) 0.0850(2) 0.59819(16) 0.0440(7) Uani d . 1 1 . .
    H H41 0.6059 0.0423 0.6258 0.053 Uiso calc R 1 1 . .
    C C36 0.5849(4) 0.2110(2) 0.51828(15) 0.0395(7) Uani d . 1 1 . .
    C C30 0.8575(4) 0.3986(2) 0.37038(16) 0.0446(7) Uani d . 1 1 . .
    C C46 1.2725(4) 0.0591(2) 0.71830(18) 0.0515(8) Uani d . 1 1 . .
    H H46 1.3776 0.0453 0.7487 0.062 Uiso calc R 1 1 . .
    C C34 0.7317(3) 0.30917(19) 0.45299(15) 0.0386(7) Uani d . 1 1 . .
    C C31 0.7088(4) 0.3727(2) 0.40934(16) 0.0420(7) Uani d . 1 1 . .
    C C19 0.4808(4) 0.0849(2) 0.16078(17) 0.0422(7) Uani d . 1 1 . .
    C C7 0.6889(4) 0.50933(19) 0.12980(16) 0.0395(7) Uani d . 1 1 . .
    C C6 0.5452(4) 0.57764(18) 0.15246(17) 0.0416(7) Uani d . 1 1 . .
    C C39 0.9087(4) 0.27546(19) 0.47600(16) 0.0407(7) Uani d . 1 1 . .
    H H39 1.0148 0.2925 0.4589 0.049 Uiso calc R 1 1 . .
    C C33 0.3949(4) 0.3835(2) 0.43481(18) 0.0522(8) Uani d . 1 1 . .
    H H33 0.2846 0.4139 0.4320 0.063 Uiso calc R 1 1 . .
    C C17 0.7826(4) 0.0759(2) 0.11293(18) 0.0525(8) Uani d . 1 1 . .
    H H17 0.7858 0.0143 0.1156 0.063 Uiso calc R 1 1 . .
    C C18 0.6352(4) 0.12801(19) 0.13395(16) 0.0423(7) Uani d . 1 1 . .
    C C40 0.4355(4) 0.1113(2) 0.56576(17) 0.0467(7) Uani d . 1 1 . .
    H H40 0.3241 0.0824 0.5708 0.056 Uiso calc R 1 1 . .
    C C24 0.3922(4) -0.0055(2) 0.11419(18) 0.0505(8) Uani d . 1 1 . .
    H H24 0.4247 -0.0376 0.0652 0.061 Uiso calc R 1 1 . .
    C C32 0.5389(4) 0.4100(2) 0.40190(18) 0.0511(8) Uani d . 1 1 . .
    H H32 0.5196 0.4532 0.3748 0.061 Uiso calc R 1 1 . .
    C C9 0.9801(4) 0.4735(2) 0.08660(17) 0.0511(8) Uani d . 1 1 . .
    H H9 1.0871 0.4952 0.0727 0.061 Uiso calc R 1 1 . .
    C C5 0.4975(4) 0.6028(2) 0.22745(19) 0.0543(8) Uani d . 1 1 . .
    H H5 0.5533 0.5757 0.2641 0.065 Uiso calc R 1 1 . .
    C C44 1.0808(4) 0.1737(2) 0.68614(17) 0.0460(7) Uani d . 1 1 . .
    H H44 1.0597 0.2377 0.6940 0.055 Uiso calc R 1 1 . .
    C C47 1.1523(4) -0.0142(2) 0.66091(18) 0.0514(8) Uani d . 1 1 . .
    H H47 1.1783 -0.0778 0.6513 0.062 Uiso calc R 1 1 . .
    C C45 1.2371(4) 0.1536(2) 0.73091(17) 0.0489(7) Uani d . 1 1 . .
    H H45 1.3190 0.2037 0.7697 0.059 Uiso calc R 1 1 . .
    C C1 0.4597(4) 0.61961(19) 0.10000(18) 0.0484(7) Uani d . 1 1 . .
    H H1 0.4914 0.6041 0.0499 0.058 Uiso calc R 1 1 . .
    C C48 0.9925(4) 0.0054(2) 0.61697(17) 0.0452(7) Uani d . 1 1 . .
    H H48 0.9103 -0.0452 0.5789 0.054 Uiso calc R 1 1 . .
    C C29 0.9413(4) 0.3288(2) 0.31805(17) 0.0529(8) Uani d . 1 1 . .
    H H29 0.9138 0.2640 0.3104 0.063 Uiso calc R 1 1 . .
    C C25 0.9042(4) 0.4949(2) 0.38128(18) 0.0582(8) Uani d . 1 1 . .
    H H25 0.8494 0.5428 0.4163 0.070 Uiso calc R 1 1 . .
    C C16 0.9279(4) 0.1146(2) 0.08762(18) 0.0553(8) Uani d . 1 1 . .
    H H16 1.0248 0.0767 0.0730 0.066 Uiso calc R 1 1 . .
    C C26 1.0302(5) 0.5202(3) 0.3410(2) 0.0672(9) Uani d . 1 1 . .
    H H26 1.0613 0.5850 0.3496 0.081 Uiso calc R 1 1 . .
    C C2 0.3278(4) 0.6843(2) 0.1204(2) 0.0593(9) Uani d . 1 1 . .
    H H2 0.2703 0.7111 0.0838 0.071 Uiso calc R 1 1 . .
    C C23 0.2552(4) -0.0490(2) 0.1397(2) 0.0569(8) Uani d . 1 1 . .
    H H23 0.1957 -0.1098 0.1076 0.068 Uiso calc R 1 1 . .
    C C27 1.1099(5) 0.4507(3) 0.2884(2) 0.0679(10) Uani d . 1 1 . .
    H H27 1.1932 0.4679 0.2605 0.082 Uiso calc R 1 1 . .
    C C28 1.0662(4) 0.3554(3) 0.27703(18) 0.0616(9) Uani d . 1 1 . .
    H H28 1.1209 0.3081 0.2414 0.074 Uiso calc R 1 1 . .
    C C22 0.2072(4) -0.0025(2) 0.2121(2) 0.0620(9) Uani d . 1 1 . .
    H H22 0.1156 -0.0319 0.2293 0.074 Uiso calc R 1 1 . .
    C C20 0.4307(4) 0.1310(2) 0.23362(19) 0.0542(8) Uani d . 1 1 . .
    H H20 0.4890 0.1921 0.2658 0.065 Uiso calc R 1 1 . .
    C C21 0.2940(5) 0.0869(3) 0.2590(2) 0.0615(9) Uani d . 1 1 . .
    H H21 0.2615 0.1183 0.3081 0.074 Uiso calc R 1 1 . .
    C C4 0.3653(5) 0.6691(2) 0.2472(2) 0.0648(10) Uani d . 1 1 . .
    H H4 0.3338 0.6863 0.2974 0.078 Uiso calc R 1 1 . .
    C C3 0.2817(4) 0.7090(2) 0.1939(2) 0.0644(10) Uani d . 1 1 . .
    H H3 0.1934 0.7529 0.2077 0.077 Uiso calc R 1 1 . .
    O O1 0.1335(5) 0.2689(2) -0.04489(19) 0.1219(11) Uani d . 1 1 . .
    H H1A 0.0924 0.2841 -0.0034 0.183 Uiso calc R 1 1 . .
    C C49 0.2363(5) 0.1943(3) -0.0499(2) 0.0913(13) Uani d . 1 1 . .
    H H49A 0.3675 0.2177 -0.0295 0.137 Uiso calc R 1 1 . .
    H H49B 0.2200 0.1528 -0.1048 0.137 Uiso calc R 1 1 . .
    H H49C 0.1950 0.1588 -0.0191 0.137 Uiso calc R 1 1 . .
loop_
    _atom_site_aniso_label
    _atom_site_aniso_U_11
    _atom_site_aniso_U_22
    _atom_site_aniso_U_33
    _atom_site_aniso_U_12
    _atom_site_aniso_U_13
    _atom_site_aniso_U_23
    N1 0.0382(13) 0.0512(16) 0.0519(15) 0.0066(11) 0.0152(11) 0.0239(12)
    N2 0.0446(14) 0.0482(15) 0.0581(16) 0.0158(12) 0.0198(12) 0.0186(13)
    N3 0.0329(13) 0.0593(16) 0.0508(15) 0.0039(11) 0.0114(11) 0.0250(13)
    N4 0.0353(13) 0.0610(16) 0.0539(16) 0.0102(12) 0.0083(11) 0.0287(14)
    C11 0.0356(15) 0.0444(17) 0.0347(15) 0.0043(13) 0.0089(12) 0.0147(13)
    C13 0.0393(15) 0.0373(16) 0.0393(16) 0.0062(13) 0.0079(12) 0.0146(13)
    C12 0.0350(15) 0.0417(17) 0.0388(16) 0.0067(13) 0.0087(12) 0.0147(13)
    C35 0.0291(14) 0.0498(17) 0.0396(16) 0.0026(13) 0.0052(12) 0.0162(14)
    C15 0.0401(16) 0.0398(17) 0.0555(19) 0.0122(13) 0.0184(14) 0.0172(14)
    C37 0.0331(15) 0.0419(16) 0.0368(15) 0.0059(12) 0.0100(12) 0.0129(13)
    C10 0.0396(15) 0.0371(16) 0.0371(16) 0.0047(13) 0.0099(12) 0.0140(13)
    C38 0.0290(14) 0.0496(17) 0.0431(17) 0.0046(12) 0.0086(12) 0.0148(15)
    C43 0.0341(15) 0.0453(17) 0.0381(16) 0.0049(13) 0.0122(13) 0.0164(14)
    C8 0.0496(18) 0.0449(18) 0.062(2) 0.0049(14) 0.0195(15) 0.0247(16)
    C42 0.0321(15) 0.0458(16) 0.0360(16) 0.0070(13) 0.0077(12) 0.0093(14)
    C14 0.0388(15) 0.0417(17) 0.0552(19) 0.0048(13) 0.0201(14) 0.0188(15)
    C41 0.0387(16) 0.0523(18) 0.0456(18) 0.0047(14) 0.0113(13) 0.0215(15)
    C36 0.0314(15) 0.0503(17) 0.0358(16) 0.0013(13) 0.0077(12) 0.0138(14)
    C30 0.0396(16) 0.055(2) 0.0392(17) -0.0008(14) 0.0038(13) 0.0194(15)
    C46 0.0383(16) 0.073(2) 0.053(2) 0.0088(16) 0.0061(15) 0.0356(18)
    C34 0.0332(15) 0.0455(16) 0.0353(15) 0.0027(13) 0.0066(12) 0.0121(14)
    C31 0.0400(16) 0.0469(17) 0.0378(16) 0.0001(13) 0.0064(13) 0.0143(14)
    C19 0.0426(16) 0.0388(17) 0.0517(19) 0.0087(14) 0.0096(14) 0.0233(15)
    C7 0.0411(16) 0.0402(16) 0.0395(16) 0.0044(13) 0.0092(13) 0.0165(13)
    C6 0.0433(16) 0.0332(15) 0.0491(18) 0.0009(13) 0.0116(14) 0.0146(14)
    C39 0.0308(15) 0.0492(17) 0.0418(16) 0.0008(13) 0.0102(12) 0.0146(15)
    C33 0.0414(17) 0.062(2) 0.058(2) 0.0147(15) 0.0077(15) 0.0271(17)
    C17 0.0537(19) 0.0428(18) 0.070(2) 0.0109(15) 0.0160(16) 0.0282(16)
    C18 0.0417(16) 0.0409(16) 0.0444(17) 0.0057(13) 0.0059(13) 0.0160(14)
    C40 0.0348(16) 0.0578(19) 0.0504(18) 0.0006(14) 0.0114(14) 0.0217(16)
    C24 0.0484(18) 0.0505(19) 0.0548(19) 0.0073(15) 0.0075(15) 0.0223(16)
    C32 0.0429(17) 0.059(2) 0.0576(19) 0.0071(15) 0.0100(15) 0.0287(16)
    C9 0.0453(17) 0.055(2) 0.064(2) 0.0058(15) 0.0194(15) 0.0293(17)
    C5 0.068(2) 0.0423(17) 0.061(2) 0.0074(15) 0.0273(17) 0.0214(16)
    C44 0.0414(16) 0.0473(18) 0.0503(19) 0.0071(14) 0.0093(14) 0.0179(15)
    C47 0.0499(18) 0.0523(19) 0.059(2) 0.0123(16) 0.0136(16) 0.0260(17)
    C45 0.0407(17) 0.058(2) 0.0448(18) -0.0028(15) 0.0047(14) 0.0167(15)
    C1 0.0516(18) 0.0394(17) 0.0503(18) 0.0068(14) 0.0085(15) 0.0113(15)
    C48 0.0429(17) 0.0459(18) 0.0463(18) 0.0021(14) 0.0082(14) 0.0161(15)
    C29 0.0464(17) 0.064(2) 0.0428(18) 0.0016(15) 0.0075(15) 0.0132(16)
    C25 0.060(2) 0.062(2) 0.057(2) 0.0040(17) 0.0197(17) 0.0235(17)
    C16 0.0501(18) 0.050(2) 0.072(2) 0.0204(15) 0.0214(16) 0.0229(17)
    C26 0.070(2) 0.073(2) 0.068(2) -0.0039(19) 0.0191(19) 0.034(2)
    C2 0.0540(19) 0.0483(19) 0.070(2) 0.0077(16) 0.0016(17) 0.0188(18)
    C23 0.0486(18) 0.0482(19) 0.076(2) -0.0022(15) -0.0001(17) 0.0304(18)
    C27 0.057(2) 0.107(3) 0.051(2) -0.006(2) 0.0099(17) 0.043(2)
    C28 0.0512(19) 0.089(3) 0.0406(19) 0.0080(18) 0.0126(15) 0.0160(18)
    C22 0.0494(19) 0.069(2) 0.081(3) 0.0040(18) 0.0148(18) 0.043(2)
    C20 0.063(2) 0.0447(18) 0.060(2) 0.0063(15) 0.0154(17) 0.0231(16)
    C21 0.064(2) 0.071(2) 0.062(2) 0.0113(18) 0.0231(18) 0.034(2)
    C4 0.078(2) 0.0450(19) 0.074(2) 0.0027(18) 0.040(2) 0.0113(18)
    C3 0.053(2) 0.045(2) 0.096(3) 0.0123(16) 0.026(2) 0.019(2)
    O1 0.165(3) 0.133(3) 0.115(3) 0.070(2) 0.075(2) 0.074(2)
    C49 0.092(3) 0.078(3) 0.074(3) 0.049(2) 0.004(2) -0.010(2)
_geom_special_details
;
All e.s.d.'s (except the e.s.d. in the dihedral angle between two l.s. planes)
are estimated using the full covariance matrix. The cell e.s.d.'s are taken
into account individually in the estimation of e.s.d.'s in distances, angles
and torsion angles; correlations between e.s.d.'s in cell parameters are only
used when they are defined by crystal symmetry. An approximate (isotropic)
treatment of cell e.s.d.'s is used for estimating e.s.d.'s involving l.s.
planes.
;
loop_
    _geom_bond_atom_site_label_1
    _geom_bond_atom_site_label_2
    _geom_bond_site_symmetry_2
    _geom_bond_distance
    _geom_bond_publ_flag
    N1 C9 . 1.314(3) ?
    N1 C11 . 1.358(3) ?
    N2 C16 . 1.318(3) ?
    N2 C12 . 1.352(3) ?
    N3 C40 . 1.304(3) ?
    N3 C36 . 1.362(3) ?
    N4 C33 . 1.311(3) ?
    N4 C35 . 1.359(3) ?
    C11 C10 . 1.407(3) ?
    C11 C12 . 1.444(4) ?
    C13 C18 . 1.414(3) ?
    C13 C12 . 1.421(3) ?
    C13 C14 . 1.428(3) ?
    C35 C34 . 1.418(3) ?
    C35 C36 . 1.446(4) ?
    C15 C14 . 1.340(3) ?
    C15 C10 . 1.442(3) ?
    C15 H15 . 0.9300 ?
    C37 C36 . 1.410(3) ?
    C37 C42 . 1.425(4) ?
    C37 C38 . 1.432(3) ?
    C10 C7 . 1.411(3) ?
    C38 C39 . 1.340(4) ?
    C38 H38 . 0.9300 ?
    C43 C48 . 1.389(4) ?
    C43 C44 . 1.391(4) ?
    C43 C42 . 1.481(3) ?
    C8 C7 . 1.373(3) ?
    C8 C9 . 1.386(4) ?
    C8 H8 . 0.9300 ?
    C42 C41 . 1.374(3) ?
    C14 H14 . 0.9300 ?
    C41 C40 . 1.396(4) ?
    C41 H41 . 0.9300 ?
    C30 C29 . 1.383(4) ?
    C30 C25 . 1.391(4) ?
    C30 C31 . 1.487(4) ?
    C46 C47 . 1.367(4) ?
    C46 C45 . 1.381(4) ?
    C46 H46 . 0.9300 ?
    C34 C31 . 1.418(4) ?
    C34 C39 . 1.434(3) ?
    C31 C32 . 1.365(4) ?
    C19 C24 . 1.379(4) ?
    C19 C20 . 1.384(4) ?
    C19 C18 . 1.493(4) ?
    C7 C6 . 1.485(3) ?
    C6 C1 . 1.378(4) ?
    C6 C5 . 1.391(4) ?
    C39 H39 . 0.9300 ?
    C33 C32 . 1.390(4) ?
    C33 H33 . 0.9300 ?
    C17 C18 . 1.367(3) ?
    C17 C16 . 1.392(4) ?
    C17 H17 . 0.9300 ?
    C40 H40 . 0.9300 ?
    C24 C23 . 1.384(4) ?
    C24 H24 . 0.9300 ?
    C32 H32 . 0.9300 ?
    C9 H9 . 0.9300 ?
    C5 C4 . 1.396(4) ?
    C5 H5 . 0.9300 ?
    C44 C45 . 1.375(4) ?
    C44 H44 . 0.9300 ?
    C47 C48 . 1.383(4) ?
    C47 H47 . 0.9300 ?
    C45 H45 . 0.9300 ?
    C1 C2 . 1.380(4) ?
    C1 H1 . 0.9300 ?
    C48 H48 . 0.9300 ?
    C29 C28 . 1.387(4) ?
    C29 H29 . 0.9300 ?
    C25 C26 . 1.374(4) ?
    C25 H25 . 0.9300 ?
    C16 H16 . 0.9300 ?
    C26 C27 . 1.367(4) ?
    C26 H26 . 0.9300 ?
    C2 C3 . 1.362(4) ?
    C2 H2 . 0.9300 ?
    C23 C22 . 1.372(4) ?
    C23 H23 . 0.9300 ?
    C27 C28 . 1.372(4) ?
    C27 H27 . 0.9300 ?
    C28 H28 . 0.9300 ?
    C22 C21 . 1.364(4) ?
    C22 H22 . 0.9300 ?
    C20 C21 . 1.387(4) ?
    C20 H20 . 0.9300 ?
    C21 H21 . 0.9300 ?
    C4 C3 . 1.364(4) ?
    C4 H4 . 0.9300 ?
    C3 H3 . 0.9300 ?
    O1 C49 . 1.339(4) ?
    O1 H1A . 0.8200 ?
    C49 H49A . 0.9600 ?
    C49 H49B . 0.9600 ?
    C49 H49C . 0.9600 ?
loop_
    _geom_angle_atom_site_label_1
    _geom_angle_atom_site_label_2
    _geom_angle_atom_site_label_3
    _geom_angle_site_symmetry_1
    _geom_angle_site_symmetry_3
    _geom_angle
    _geom_angle_publ_flag
    C9 N1 C11 . . 117.0(2) ?
    C16 N2 C12 . . 117.1(2) ?
    C40 N3 C36 . . 116.6(2) ?
    C33 N4 C35 . . 116.6(2) ?
    N1 C11 C10 . . 122.5(2) ?
    N1 C11 C12 . . 117.3(2) ?
    C10 C11 C12 . . 120.2(2) ?
    C18 C13 C12 . . 118.0(2) ?
    C18 C13 C14 . . 123.9(2) ?
    C12 C13 C14 . . 118.1(2) ?
    N2 C12 C13 . . 123.0(2) ?
    N2 C12 C11 . . 117.5(2) ?
    C13 C12 C11 . . 119.5(2) ?
    N4 C35 C34 . . 122.9(3) ?
    N4 C35 C36 . . 117.5(2) ?
    C34 C35 C36 . . 119.6(2) ?
    C14 C15 C10 . . 121.4(2) ?
    C14 C15 H15 . . 119.3 ?
    C10 C15 H15 . . 119.3 ?
    C36 C37 C42 . . 117.7(2) ?
    C36 C37 C38 . . 118.8(2) ?
    C42 C37 C38 . . 123.5(2) ?
    C11 C10 C7 . . 118.5(2) ?
    C11 C10 C15 . . 118.2(2) ?
    C7 C10 C15 . . 123.2(2) ?
    C39 C38 C37 . . 121.5(2) ?
    C39 C38 H38 . . 119.3 ?
    C37 C38 H38 . . 119.3 ?
    C48 C43 C44 . . 118.1(3) ?
    C48 C43 C42 . . 121.4(2) ?
    C44 C43 C42 . . 120.2(2) ?
    C7 C8 C9 . . 119.3(3) ?
    C7 C8 H8 . . 120.3 ?
    C9 C8 H8 . . 120.3 ?
    C41 C42 C37 . . 117.5(2) ?
    C41 C42 C43 . . 118.8(3) ?
    C37 C42 C43 . . 123.6(2) ?
    C15 C14 C13 . . 122.1(2) ?
    C15 C14 H14 . . 118.9 ?
    C13 C14 H14 . . 118.9 ?
    C42 C41 C40 . . 119.6(3) ?
    C42 C41 H41 . . 120.2 ?
    C40 C41 H41 . . 120.2 ?
    N3 C36 C37 . . 123.3(3) ?
    N3 C36 C35 . . 117.4(2) ?
    C37 C36 C35 . . 119.3(2) ?
    C29 C30 C25 . . 118.4(3) ?
    C29 C30 C31 . . 121.6(3) ?
    C25 C30 C31 . . 119.8(3) ?
    C47 C46 C45 . . 119.8(3) ?
    C47 C46 H46 . . 120.1 ?
    C45 C46 H46 . . 120.1 ?
    C35 C34 C31 . . 117.8(2) ?
    C35 C34 C39 . . 118.1(3) ?
    C31 C34 C39 . . 124.0(2) ?
    C32 C31 C34 . . 117.5(2) ?
    C32 C31 C30 . . 119.0(3) ?
    C34 C31 C30 . . 123.5(2) ?
    C24 C19 C20 . . 118.6(3) ?
    C24 C19 C18 . . 119.6(3) ?
    C20 C19 C18 . . 121.7(3) ?
    C8 C7 C10 . . 117.8(2) ?
    C8 C7 C6 . . 119.9(2) ?
    C10 C7 C6 . . 122.3(2) ?
    C1 C6 C5 . . 118.5(3) ?
    C1 C6 C7 . . 120.4(2) ?
    C5 C6 C7 . . 121.1(3) ?
    C38 C39 C34 . . 121.8(2) ?
    C38 C39 H39 . . 119.1 ?
    C34 C39 H39 . . 119.1 ?
    N4 C33 C32 . . 124.7(3) ?
    N4 C33 H33 . . 117.6 ?
    C32 C33 H33 . . 117.6 ?
    C18 C17 C16 . . 120.3(3) ?
    C18 C17 H17 . . 119.8 ?
    C16 C17 H17 . . 119.8 ?
    C17 C18 C13 . . 117.6(2) ?
    C17 C18 C19 . . 119.3(2) ?
    C13 C18 C19 . . 123.1(2) ?
    N3 C40 C41 . . 125.0(3) ?
    N3 C40 H40 . . 117.5 ?
    C41 C40 H40 . . 117.5 ?
    C19 C24 C23 . . 120.6(3) ?
    C19 C24 H24 . . 119.7 ?
    C23 C24 H24 . . 119.7 ?
    C31 C32 C33 . . 120.0(3) ?
    C31 C32 H32 . . 120.0 ?
    C33 C32 H32 . . 120.0 ?
    N1 C9 C8 . . 124.9(3) ?
    N1 C9 H9 . . 117.6 ?
    C8 C9 H9 . . 117.6 ?
    C6 C5 C4 . . 119.4(3) ?
    C6 C5 H5 . . 120.3 ?
    C4 C5 H5 . . 120.3 ?
    C45 C44 C43 . . 121.1(3) ?
    C45 C44 H44 . . 119.5 ?
    C43 C44 H44 . . 119.5 ?
    C46 C47 C48 . . 120.6(3) ?
    C46 C47 H47 . . 119.7 ?
    C48 C47 H47 . . 119.7 ?
    C44 C45 C46 . . 120.0(3) ?
    C44 C45 H45 . . 120.0 ?
    C46 C45 H45 . . 120.0 ?
    C6 C1 C2 . . 121.2(3) ?
    C6 C1 H1 . . 119.4 ?
    C2 C1 H1 . . 119.4 ?
    C47 C48 C43 . . 120.5(3) ?
    C47 C48 H48 . . 119.7 ?
    C43 C48 H48 . . 119.7 ?
    C30 C29 C28 . . 120.0(3) ?
    C30 C29 H29 . . 120.0 ?
    C28 C29 H29 . . 120.0 ?
    C26 C25 C30 . . 121.0(3) ?
    C26 C25 H25 . . 119.5 ?
    C30 C25 H25 . . 119.5 ?
    N2 C16 C17 . . 124.1(3) ?
    N2 C16 H16 . . 117.9 ?
    C17 C16 H16 . . 117.9 ?
    C27 C26 C25 . . 120.3(3) ?
    C27 C26 H26 . . 119.9 ?
    C25 C26 H26 . . 119.9 ?
    C3 C2 C1 . . 120.2(3) ?
    C3 C2 H2 . . 119.9 ?
    C1 C2 H2 . . 119.9 ?
    C22 C23 C24 . . 120.1(3) ?
    C22 C23 H23 . . 119.9 ?
    C24 C23 H23 . . 119.9 ?
    C26 C27 C28 . . 119.6(3) ?
    C26 C27 H27 . . 120.2 ?
    C28 C27 H27 . . 120.2 ?
    C27 C28 C29 . . 120.7(3) ?
    C27 C28 H28 . . 119.6 ?
    C29 C28 H28 . . 119.6 ?
    C21 C22 C23 . . 119.9(3) ?
    C21 C22 H22 . . 120.0 ?
    C23 C22 H22 . . 120.0 ?
    C19 C20 C21 . . 120.4(3) ?
    C19 C20 H20 . . 119.8 ?
    C21 C20 H20 . . 119.8 ?
    C22 C21 C20 . . 120.2(3) ?
    C22 C21 H21 . . 119.9 ?
    C20 C21 H21 . . 119.9 ?
    C3 C4 C5 . . 120.9(3) ?
    C3 C4 H4 . . 119.6 ?
    C5 C4 H4 . . 119.6 ?
    C4 C3 C2 . . 119.8(3) ?
    C4 C3 H3 . . 120.1 ?
    C2 C3 H3 . . 120.1 ?
    C49 O1 H1A . . 109.5 ?
    O1 C49 H49A . . 109.5 ?
    O1 C49 H49B . . 109.5 ?
    H49A C49 H49B . . 109.5 ?
    O1 C49 H49C . . 109.5 ?
    H49A C49 H49C . . 109.5 ?
    H49B C49 H49C . . 109.5 ?
loop_
    _geom_torsion_atom_site_label_1
    _geom_torsion_atom_site_label_2
    _geom_torsion_atom_site_label_3
    _geom_torsion_atom_site_label_4
    _geom_torsion_site_symmetry_1
    _geom_torsion_site_symmetry_2
    _geom_torsion_site_symmetry_3
    _geom_torsion_site_symmetry_4
    _geom_torsion
    _geom_torsion_publ_flag
    C9 N1 C11 C10 . . . . 0.8(4) ?
    C9 N1 C11 C12 . . . . -178.0(2) ?
    C16 N2 C12 C13 . . . . -1.5(4) ?
    C16 N2 C12 C11 . . . . 176.0(3) ?
    C18 C13 C12 N2 . . . . 2.2(4) ?
    C14 C13 C12 N2 . . . . -176.1(2) ?
    C18 C13 C12 C11 . . . . -175.3(2) ?
    C14 C13 C12 C11 . . . . 6.4(4) ?
    N1 C11 C12 N2 . . . . -0.2(4) ?
    C10 C11 C12 N2 . . . . -179.1(2) ?
    N1 C11 C12 C13 . . . . 177.5(2) ?
    C10 C11 C12 C13 . . . . -1.5(4) ?
    C33 N4 C35 C34 . . . . 0.3(4) ?
    C33 N4 C35 C36 . . . . 178.8(2) ?
    N1 C11 C10 C7 . . . . -0.9(4) ?
    C12 C11 C10 C7 . . . . 178.0(2) ?
    N1 C11 C10 C15 . . . . 176.5(2) ?
    C12 C11 C10 C15 . . . . -4.7(4) ?
    C14 C15 C10 C11 . . . . 6.0(4) ?
    C14 C15 C10 C7 . . . . -176.8(3) ?
    C36 C37 C38 C39 . . . . -0.8(4) ?
    C42 C37 C38 C39 . . . . 176.9(2) ?
    C36 C37 C42 C41 . . . . 5.6(4) ?
    C38 C37 C42 C41 . . . . -172.2(2) ?
    C36 C37 C42 C43 . . . . -171.4(2) ?
    C38 C37 C42 C43 . . . . 10.8(4) ?
    C48 C43 C42 C41 . . . . 55.3(3) ?
    C44 C43 C42 C41 . . . . -118.6(3) ?
    C48 C43 C42 C37 . . . . -127.7(3) ?
    C44 C43 C42 C37 . . . . 58.4(3) ?
    C10 C15 C14 C13 . . . . -0.9(4) ?
    C18 C13 C14 C15 . . . . 176.5(3) ?
    C12 C13 C14 C15 . . . . -5.4(4) ?
    C37 C42 C41 C40 . . . . -1.9(4) ?
    C43 C42 C41 C40 . . . . 175.2(2) ?
    C40 N3 C36 C37 . . . . 0.8(4) ?
    C40 N3 C36 C35 . . . . -179.0(2) ?
    C42 C37 C36 N3 . . . . -5.3(4) ?
    C38 C37 C36 N3 . . . . 172.6(2) ?
    C42 C37 C36 C35 . . . . 174.5(2) ?
    C38 C37 C36 C35 . . . . -7.6(4) ?
    N4 C35 C36 N3 . . . . 13.0(4) ?
    C34 C35 C36 N3 . . . . -168.5(2) ?
    N4 C35 C36 C37 . . . . -166.8(2) ?
    C34 C35 C36 C37 . . . . 11.7(4) ?
    N4 C35 C34 C31 . . . . -6.0(4) ?
    C36 C35 C34 C31 . . . . 175.6(2) ?
    N4 C35 C34 C39 . . . . 171.0(2) ?
    C36 C35 C34 C39 . . . . -7.4(4) ?
    C35 C34 C31 C32 . . . . 6.4(4) ?
    C39 C34 C31 C32 . . . . -170.5(2) ?
    C35 C34 C31 C30 . . . . -172.3(2) ?
    C39 C34 C31 C30 . . . . 10.9(4) ?
    C29 C30 C31 C32 . . . . -125.5(3) ?
    C25 C30 C31 C32 . . . . 49.3(4) ?
    C29 C30 C31 C34 . . . . 53.2(4) ?
    C25 C30 C31 C34 . . . . -132.0(3) ?
    C9 C8 C7 C10 . . . . -0.3(4) ?
    C9 C8 C7 C6 . . . . -179.2(3) ?
    C11 C10 C7 C8 . . . . 0.6(4) ?
    C15 C10 C7 C8 . . . . -176.6(3) ?
    C11 C10 C7 C6 . . . . 179.4(2) ?
    C15 C10 C7 C6 . . . . 2.2(4) ?
    C8 C7 C6 C1 . . . . 57.8(4) ?
    C10 C7 C6 C1 . . . . -121.1(3) ?
    C8 C7 C6 C5 . . . . -120.5(3) ?
    C10 C7 C6 C5 . . . . 60.7(4) ?
    C37 C38 C39 C34 . . . . 5.2(4) ?
    C35 C34 C39 C38 . . . . -1.0(4) ?
    C31 C34 C39 C38 . . . . 175.8(3) ?
    C35 N4 C33 C32 . . . . 5.1(4) ?
    C16 C17 C18 C13 . . . . -0.3(4) ?
    C16 C17 C18 C19 . . . . 179.9(3) ?
    C12 C13 C18 C17 . . . . -1.2(4) ?
    C14 C13 C18 C17 . . . . 177.0(3) ?
    C12 C13 C18 C19 . . . . 178.6(2) ?
    C14 C13 C18 C19 . . . . -3.2(4) ?
    C24 C19 C18 C17 . . . . -51.8(4) ?
    C20 C19 C18 C17 . . . . 124.6(3) ?
    C24 C19 C18 C13 . . . . 128.4(3) ?
    C20 C19 C18 C13 . . . . -55.2(4) ?
    C36 N3 C40 C41 . . . . 3.5(4) ?
    C42 C41 C40 N3 . . . . -2.9(4) ?
    C20 C19 C24 C23 . . . . 0.3(4) ?
    C18 C19 C24 C23 . . . . 176.8(2) ?
    C34 C31 C32 C33 . . . . -1.5(4) ?
    C30 C31 C32 C33 . . . . 177.2(3) ?
    N4 C33 C32 C31 . . . . -4.6(5) ?
    C11 N1 C9 C8 . . . . -0.6(4) ?
    C7 C8 C9 N1 . . . . 0.3(5) ?
    C1 C6 C5 C4 . . . . 0.1(4) ?
    C7 C6 C5 C4 . . . . 178.4(3) ?
    C48 C43 C44 C45 . . . . -2.0(4) ?
    C42 C43 C44 C45 . . . . 172.1(2) ?
    C45 C46 C47 C48 . . . . -2.0(4) ?
    C43 C44 C45 C46 . . . . 1.6(4) ?
    C47 C46 C45 C44 . . . . 0.4(4) ?
    C5 C6 C1 C2 . . . . -0.8(4) ?
    C7 C6 C1 C2 . . . . -179.1(2) ?
    C46 C47 C48 C43 . . . . 1.5(4) ?
    C44 C43 C48 C47 . . . . 0.5(4) ?
    C42 C43 C48 C47 . . . . -173.6(2) ?
    C25 C30 C29 C28 . . . . -1.0(4) ?
    C31 C30 C29 C28 . . . . 173.9(3) ?
    C29 C30 C25 C26 . . . . 0.1(4) ?
    C31 C30 C25 C26 . . . . -174.8(3) ?
    C12 N2 C16 C17 . . . . -0.1(4) ?
    C18 C17 C16 N2 . . . . 1.0(5) ?
    C30 C25 C26 C27 . . . . 1.0(5) ?
    C6 C1 C2 C3 . . . . 1.0(4) ?
    C19 C24 C23 C22 . . . . -0.5(4) ?
    C25 C26 C27 C28 . . . . -1.2(5) ?
    C26 C27 C28 C29 . . . . 0.3(5) ?
    C30 C29 C28 C27 . . . . 0.8(4) ?
    C24 C23 C22 C21 . . . . 0.3(5) ?
    C24 C19 C20 C21 . . . . 0.0(4) ?
    C18 C19 C20 C21 . . . . -176.4(3) ?
    C23 C22 C21 C20 . . . . 0.1(5) ?
    C19 C20 C21 C22 . . . . -0.2(4) ?
    C6 C5 C4 C3 . . . . 0.4(5) ?
    C5 C4 C3 C2 . . . . -0.2(5) ?
    C1 C2 C3 C4 . . . . -0.4(5) ?
loop_
    _geom_hbond_atom_site_label_D
    _geom_hbond_atom_site_label_H
    _geom_hbond_atom_site_label_A
    _geom_hbond_site_symmetry_A
    _geom_hbond_distance_DH
    _geom_hbond_distance_HA
    _geom_hbond_distance_DA
    _geom_hbond_angle_DHA
    O1 H1A N1 1_455 0.82 2.13 2.873(3) 150.6
    O1 H1A N2 1_455 0.82 2.65 3.318(3) 139.6
_iucr_refine_instructions_details
;
TITL dq6b
CELL  0.71073  7.2094   14.8067   18.1459  109.7969   99.9210   92.0560
ZERR  2  0.0003    0.0006    0.0007    0.0024    0.0025    0.0025
LATT  1
SFAC  C H N O
UNIT  98 72 8 2
EQIV $1 X-1,Y,Z
HTAB O1 N1_$1
HTAB O1 N2_$1
HTAB
L.S. 20
ACTA 50
BOND $H
CONF
OMIT 1 0 0
OMIT -1 1 1
OMIT 0 -2 2
OMIT 0 1 2
OMIT 0 2 0
OMIT 1 0 1
OMIT 1 -1 1
OMIT 0 -1 2
OMIT 0 -2 1
OMIT 0 0 2
OMIT 0 1 1
OMIT -1 0 1
OMIT -1 -1 1
OMIT -1 1 0
FMAP 2
PLAN 20
WGHT    0.092100
FVAR       0.48650
MOLE   1
N1    3    0.965331    0.383806    0.083877    11.00000    0.03781    0.05130 =
         0.05150    0.02383    0.01520    0.00636
N2    3    0.936856    0.201596    0.083147    11.00000    0.04432    0.04792 =
         0.05754    0.01838    0.01956    0.01592
N3    3    0.420758    0.173411    0.528925    11.00000    0.03314    0.05896 =
         0.05041    0.02486    0.01132    0.00414
N4    3    0.403568    0.318924    0.469484    11.00000    0.03505    0.06076 =
         0.05363    0.02830    0.00829    0.01009
C11   1    0.809165    0.353230    0.104883    11.00000    0.03593    0.04401 =
         0.03435    0.01449    0.00875    0.00450
C13   1    0.637321    0.221339    0.129189    11.00000    0.03893    0.03718 =
         0.03916    0.01462    0.00785    0.00597
C12   1    0.794442    0.255483    0.104541    11.00000    0.03513    0.04142 =
         0.03838    0.01449    0.00866    0.00678
C35   1    0.571361    0.281141    0.478675    11.00000    0.02872    0.04945 =
         0.03950    0.01629    0.00514    0.00237
C15   1    0.501006    0.372345    0.144503    11.00000    0.03936    0.04015 =
         0.05527    0.01732    0.01839    0.01220
AFIX  43
H15   2    0.400376    0.409199    0.154768    11.00000   -1.20000
AFIX   0
C37   1    0.764551    0.185286    0.543984    11.00000    0.03265    0.04161 =
         0.03670    0.01315    0.01007    0.00562
C10   1    0.666544    0.413328    0.127724    11.00000    0.03972    0.03688 =
         0.03671    0.01385    0.00991    0.00509
C38   1    0.925537    0.220077    0.521476    11.00000    0.02896    0.04911 =
         0.04277    0.01491    0.00848    0.00449
AFIX  43
H38   2    1.044677    0.204018    0.538747    11.00000   -1.20000
AFIX   0
C43   1    0.953862    0.100097    0.629179    11.00000    0.03380    0.04505 =
         0.03795    0.01630    0.01228    0.00493
C8    1    0.848614    0.538497    0.108556    11.00000    0.04899    0.04462 =
         0.06143    0.02462    0.01957    0.00443
AFIX  43
H8    2    0.867989    0.601101    0.108932    11.00000   -1.20000
AFIX   0
C42   1    0.774374    0.122711    0.589027    11.00000    0.03160    0.04566 =
         0.03608    0.00930    0.00782    0.00661
C14   1    0.489330    0.282309    0.145595    11.00000    0.03843    0.04104 =
         0.05521    0.01875    0.02008    0.00465
AFIX  43
H14   2    0.381186    0.258735    0.157438    11.00000   -1.20000
AFIX   0
C41   1    0.606246    0.085059    0.598184    11.00000    0.03933    0.05204 =
         0.04507    0.02131    0.01116    0.00506
AFIX  43
H41   2    0.606215    0.042383    0.625800    11.00000   -1.20000
AFIX   0
C36   1    0.585185    0.211105    0.518283    11.00000    0.03098    0.05028 =
         0.03575    0.01376    0.00780    0.00099
C30   1    0.857221    0.398539    0.370345    11.00000    0.03966    0.05475 =
         0.03889    0.01904    0.00365   -0.00063
C46   1    1.272262    0.058994    0.718305    11.00000    0.03775    0.07306 =
         0.05273    0.03554    0.00601    0.00867
AFIX  43
H46   2    1.377396    0.045212    0.748771    11.00000   -1.20000
AFIX   0
C34   1    0.731546    0.309146    0.453007    11.00000    0.03304    0.04509 =
         0.03514    0.01218    0.00661    0.00264
C31   1    0.708478    0.372679    0.409347    11.00000    0.03960    0.04680 =
         0.03771    0.01428    0.00658   -0.00011
C19   1    0.480967    0.085009    0.160810    11.00000    0.04224    0.03817 =
         0.05155    0.02303    0.00942    0.00839
C7    1    0.689017    0.509357    0.129797    11.00000    0.04133    0.03988 =
         0.03912    0.01624    0.00900    0.00477
C6    1    0.545133    0.577622    0.152466    11.00000    0.04327    0.03306 =
         0.04894    0.01447    0.01154    0.00107
C39   1    0.908421    0.275350    0.476012    11.00000    0.03045    0.04910 =
         0.04173    0.01431    0.01042    0.00059
AFIX  43
H39   2    1.014443    0.292290    0.458872    11.00000   -1.20000
AFIX   0
C33   1    0.395226    0.383645    0.434775    11.00000    0.04146    0.06159 =
         0.05754    0.02712    0.00750    0.01500
AFIX  43
H33   2    0.284966    0.414090    0.432013    11.00000   -1.20000
AFIX   0
C17   1    0.782208    0.075780    0.112941    11.00000    0.05353    0.04274 =
         0.06958    0.02838    0.01620    0.01069
AFIX  43
H17   2    0.785311    0.014181    0.115544    11.00000   -1.20000
AFIX   0
C18   1    0.634928    0.127943    0.133941    11.00000    0.04148    0.04056 =
         0.04427    0.01595    0.00576    0.00555
C40   1    0.435458    0.111291    0.565755    11.00000    0.03461    0.05767 =
         0.05001    0.02141    0.01120    0.00069
AFIX  43
H40   2    0.324012    0.082334    0.570795    11.00000   -1.20000
AFIX   0
C24   1    0.392658   -0.005376    0.114199    11.00000    0.04774    0.05058 =
         0.05491    0.02277    0.00776    0.00697
AFIX  43
H24   2    0.425382   -0.037451    0.065242    11.00000   -1.20000
AFIX   0
C32   1    0.538835    0.410001    0.401888    11.00000    0.04222    0.05930 =
         0.05772    0.02892    0.01036    0.00702
AFIX  43
H32   2    0.519545    0.453108    0.374751    11.00000   -1.20000
AFIX   0
C9    1    0.980392    0.473640    0.086569    11.00000    0.04495    0.05367 =
         0.06358    0.02914    0.01920    0.00547
AFIX  43
H9    2    1.087384    0.495283    0.072695    11.00000   -1.20000
AFIX   0
C5    1    0.497243    0.602741    0.227437    11.00000    0.06767    0.04196 =
         0.06073    0.02133    0.02720    0.00742
AFIX  43
H5    2    0.552982    0.575581    0.264040    11.00000   -1.20000
AFIX   0
C44   1    1.080758    0.173727    0.686153    11.00000    0.04082    0.04712 =
         0.05004    0.01791    0.00910    0.00691
AFIX  43
H44   2    1.059695    0.237641    0.694091    11.00000   -1.20000
AFIX   0
C47   1    1.152312   -0.014218    0.660902    11.00000    0.04923    0.05193 =
         0.05878    0.02598    0.01367    0.01205
AFIX  43
H47   2    1.178282   -0.077816    0.651293    11.00000   -1.20000
AFIX   0
C45   1    1.236831    0.153538    0.730925    11.00000    0.04026    0.05779 =
         0.04448    0.01643    0.00462   -0.00310
AFIX  43
H45   2    1.318609    0.203590    0.769741    11.00000   -1.20000
AFIX   0
C1    1    0.459598    0.619605    0.100010    11.00000    0.05165    0.03928 =
         0.04991    0.01126    0.00827    0.00698
AFIX  43
H1    2    0.491382    0.604137    0.049943    11.00000   -1.20000
AFIX   0
C48   1    0.992633    0.005452    0.616977    11.00000    0.04251    0.04560 =
         0.04623    0.01616    0.00837    0.00201
AFIX  43
H48   2    0.910458   -0.045091    0.578936    11.00000   -1.20000
AFIX   0
C29   1    0.941205    0.328780    0.318020    11.00000    0.04656    0.06392 =
         0.04256    0.01315    0.00715    0.00176
AFIX  43
H29   2    0.913791    0.263973    0.310256    11.00000   -1.20000
AFIX   0
C25   1    0.904239    0.494898    0.381271    11.00000    0.06020    0.06216 =
         0.05656    0.02327    0.01952    0.00432
AFIX  43
H25   2    0.849382    0.542811    0.416293    11.00000   -1.20000
AFIX   0
C16   1    0.927777    0.114545    0.087640    11.00000    0.05031    0.04997 =
         0.07099    0.02253    0.02111    0.02098
AFIX  43
H16   2    1.024656    0.076611    0.072997    11.00000   -1.20000
AFIX   0
C26   1    1.030668    0.520347    0.341037    11.00000    0.07007    0.07257 =
         0.06740    0.03462    0.01903   -0.00387
AFIX  43
H26   2    1.061821    0.585110    0.349707    11.00000   -1.20000
AFIX   0
C2    1    0.327586    0.684210    0.120458    11.00000    0.05369    0.04773 =
         0.07058    0.01889    0.00123    0.00768
AFIX  43
H2    2    0.269967    0.711021    0.083922    11.00000   -1.20000
AFIX   0
C23   1    0.255401   -0.048901    0.139691    11.00000    0.04902    0.04778 =
         0.07494    0.02991   -0.00077   -0.00164
AFIX  43
H23   2    0.195819   -0.109704    0.107624    11.00000   -1.20000
AFIX   0
C27   1    1.110527    0.450911    0.288455    11.00000    0.05759    0.10493 =
         0.05087    0.04278    0.01002   -0.00563
AFIX  43
H27   2    1.194081    0.468136    0.260588    11.00000   -1.20000
AFIX   0
C28   1    1.066616    0.355558    0.277031    11.00000    0.05071    0.09027 =
         0.04002    0.01617    0.01261    0.00837
AFIX  43
H28   2    1.121412    0.308271    0.241437    11.00000   -1.20000
AFIX   0
C22   1    0.207233   -0.002427    0.212186    11.00000    0.04919    0.06946 =
         0.08067    0.04314    0.01489    0.00468
AFIX  43
H22   2    0.115545   -0.031790    0.229345    11.00000   -1.20000
AFIX   0
C20   1    0.431123    0.131151    0.233612    11.00000    0.06219    0.04450 =
         0.06044    0.02345    0.01568    0.00589
AFIX  43
H20   2    0.489616    0.192146    0.265771    11.00000   -1.20000
AFIX   0
C21   1    0.294374    0.087037    0.259010    11.00000    0.06486    0.07009 =
         0.06137    0.03319    0.02262    0.01155
AFIX  43
H21   2    0.261913    0.118527    0.308132    11.00000   -1.20000
AFIX   0
C4    1    0.364978    0.668981    0.247288    11.00000    0.07724    0.04484 =
         0.07311    0.01154    0.03999    0.00308
AFIX  43
H4    2    0.333489    0.686132    0.297501    11.00000   -1.20000
AFIX   0
C3    1    0.281369    0.708854    0.194045    11.00000    0.05363    0.04468 =
         0.09508    0.01866    0.02650    0.01214
AFIX  43
H3    2    0.193049    0.752743    0.207853    11.00000   -1.20000
AFIX   0
O1    4    0.133300    0.268845   -0.044982    11.00000    0.16313    0.13091 =
         0.11241    0.07215    0.07278    0.06917
AFIX 147
H1A   2    0.101633    0.287591   -0.001397    11.00000   -1.50000
AFIX 0
C49   1    0.236335    0.194345   -0.049982    11.00000    0.09037    0.07690 =
         0.07400   -0.00958    0.00465    0.04806
AFIX 137
H49A  2    0.367509    0.217936   -0.029537    11.00000   -1.50000
H49B  2    0.220165    0.152842   -0.104802    11.00000   -1.50000
H49C  2    0.195239    0.158816   -0.019193    11.00000   -1.50000
AFIX 0
HKLF 4
REM  dq6b
REM R1 =  0.0567 for   3402 Fo > 4sig(Fo)  and  0.1232 for all   6162 data
REM    490 parameters refined using      1 restraints
END
WGHT      0.0915      0.0000
REM Highest difference peak  0.547,  deepest hole -0.270,  1-sigma level  0.067
Q1    1   0.2454  0.2172 -0.0460  11.00000  0.05    0.33
Q2    1   0.2852  0.1779 -0.0600  11.00000  0.05    0.27
Q3    1   0.0869  0.2651 -0.0511  11.00000  0.05    0.23
Q4    1   0.2565  0.2366  0.0498  11.00000  0.05    0.21
Q5    1   1.1877  0.2546  0.2397  11.00000  0.05    0.21
Q6    1   0.5770  0.5004  0.3338  11.00000  0.05    0.20
Q7    1   0.3619  0.3960  0.1301  11.00000  0.05    0.20
Q8    1   0.8318  0.0237  0.1673  11.00000  0.05    0.19
Q9    1   1.3233  0.2789  0.2902  11.00000  0.05    0.19
Q10   1   1.1639  0.2184  0.1784  11.00000  0.05    0.18
Q11   1   0.6171  0.6557  0.0560  11.00000  0.05    0.18
Q12   1   0.5292  0.5409  0.4163  11.00000  0.05    0.18
Q13   1   0.0216 -0.1216  0.2202  11.00000  0.05    0.18
Q14   1   0.3778  0.4227  0.1388  11.00000  0.05    0.18
Q15   1   0.2342  0.3181  0.1524  11.00000  0.05    0.18
Q16   1   0.3786  0.2841  0.3552  11.00000  0.05    0.17
Q17   1   1.0687  0.0762  0.1307  11.00000  0.05    0.17
Q18   1   0.9093 -0.1429  0.5487  11.00000  0.05    0.17
Q19   1   0.2514  0.3184  0.0131  11.00000  0.05    0.17
Q20   1   0.9042 -0.0432  0.5505  11.00000  0.05    0.17
;
