# Supplementary material for: 4,7-Diphenyl-1,10-phenanthroline methanol hemisolvate
Source: Acta Crystallogr Sect E Struct Rep Online. 2013 Jun 8;69(Pt 7):o1018. doi: 10.1107/S1600536813014682 (PMC3772457; doi:10.1107/S1600536813014682)
Supplement: Supplementary file 2 [file e-69-o1018-Isup2.hkl]

# 
# h,k,l, Fc-squared, Fo-squared, sigma(Fo-squared) and status flag 
# 
data_I
_shelx_title ' dq6b' 
_shelx_refln_list_code          4 
_shelx_F_calc_maximum      213.97 
_exptl_crystal_F_000       732.00 
_reflns_d_resolution_high  0.8440 
 
loop_ 
 _symmetry_equiv_pos_as_xyz 
 'x, y, z' 
 '-x, -y, -z' 
 
_cell_length_a     7.2094 
_cell_length_b    14.8067 
_cell_length_c    18.1459 
_cell_angle_alpha 109.797 
_cell_angle_beta   99.921 
_cell_angle_gamma  92.056 
 
_shelx_F_squared_multiplier     1.000 
 
loop_ 
 _refln_index_h 
 _refln_index_k 
 _refln_index_l 
 _refln_F_squared_calc 
 _refln_F_squared_meas 
 _refln_F_squared_sigma 
 _refln_observed_status 
   2   0   0     1571.29     1397.89     13.77 o 
   3   0   0        0.00       -0.49      2.30 o 
   4   0   0      142.29      131.68      5.50 o 
   5   0   0        6.09        3.58      3.68 o 
   6   0   0      369.21      397.28     15.76 o 
   7   0   0       29.00       23.54     10.99 o 
   8   0   0       10.58       14.80     15.20 o 
  -8   1   0       30.66       29.15     16.29 o 
  -7   1   0       66.69       83.54     12.82 o 
  -6   1   0      843.50      825.75     28.41 o 
  -5   1   0      276.60      300.86     10.48 o 
  -4   1   0      243.32      220.66      8.09 o 
  -3   1   0       58.23       55.25      3.31 o 
  -2   1   0     3425.30     3150.08     26.82 o 
   1   1   0     3848.59     2916.13    171.35 o 
   2   1   0     2069.72     1929.46     19.96 o 
   3   1   0        0.00        0.52      2.40 o 
   4   1   0      906.12      854.03     12.48 o 
   5   1   0      731.41      718.50     14.40 o 
   6   1   0       23.47       19.74      5.60 o 
   7   1   0        0.06        0.20     11.88 o 
   8   1   0        0.04        4.56     15.39 o 
  -8   2   0       42.84       59.96     14.87 o 
  -7   2   0      487.66      508.06     25.28 o 
  -6   2   0        3.92       11.39      6.38 o 
  -5   2   0      140.29      147.76      7.57 o 
  -4   2   0      172.02      192.80      7.62 o 
  -3   2   0      280.35      311.72      6.62 o 
  -2   2   0      464.45      418.14      6.10 o 
  -1   2   0     3027.54     2386.35    150.21 o 
   1   2   0       47.98       50.59      2.17 o 
   2   2   0      926.87      908.04     14.59 o 
   3   2   0      121.79      126.23      5.51 o 
   4   2   0       20.95       20.33      3.94 o 
   5   2   0       46.71       43.69      5.78 o 
   6   2   0     1200.26     1319.65     26.89 o 
   7   2   0        3.38        3.94      6.27 o 
   8   2   0       11.94       25.29     15.20 o 
  -8   3   0        4.89        8.04     12.27 o 
  -7   3   0        2.95        5.45      7.36 o 
  -6   3   0        2.27       -4.07      5.93 o 
  -5   3   0       24.20       22.60      4.86 o 
  -4   3   0       10.88       10.89      3.23 o 
  -3   3   0        3.19        4.16      2.30 o 
  -2   3   0      828.96      690.09      9.97 o 
  -1   3   0      748.41      698.51     10.07 o 
   0   3   0      624.41      493.01      5.57 o 
   1   3   0     1613.18     1466.11     13.92 o 
   2   3   0      130.46      141.77      4.69 o 
   3   3   0       59.53       65.29      4.49 o 
   4   3   0       50.81       58.62      4.43 o 
   5   3   0       31.52       30.56      6.61 o 
   6   3   0      401.05      393.27     16.52 o 
   7   3   0       69.46       55.32     10.01 o 
   8   3   0       11.05       -2.59     14.61 o 
  -8   4   0        0.95        2.29     10.95 o 
  -7   4   0       81.35       77.79     11.68 o 
  -6   4   0        6.19        2.34      5.55 o 
  -5   4   0        0.04        4.69      4.23 o 
  -4   4   0       44.08       47.13      3.99 o 
  -3   4   0      284.51      307.28      6.34 o 
  -2   4   0      677.00      661.36     10.57 o 
  -1   4   0      383.81      265.29      6.50 o 
   0   4   0      732.40      744.91      8.84 o 
   1   4   0    11126.01    10455.46     79.34 o 
   2   4   0      100.59       85.87      4.12 o 
   3   4   0        1.55       -2.80      3.01 o 
   4   4   0      261.58      283.73      9.39 o 
   5   4   0       11.82       -2.06      6.85 o 
   6   4   0        1.63       10.94      9.39 o 
   7   4   0        0.45       -1.92      9.71 o 
  -8   5   0        1.78        5.78     12.11 o 
  -7   5   0       22.38       21.89      8.84 o 
  -6   5   0       23.82       16.13      7.29 o 
  -5   5   0        6.43       -2.61      4.41 o 
  -4   5   0      118.67      123.98      5.76 o 
  -3   5   0     1072.92     1049.91     18.12 o 
  -2   5   0      840.48      802.32     12.93 o 
  -1   5   0       92.79       94.45      3.94 o 
   0   5   0        1.41       -2.25      2.25 o 
   1   5   0       37.17       28.35      2.97 o 
   2   5   0       95.96       90.53      5.16 o 
   3   5   0        1.53       -2.13      3.66 o 
   4   5   0       94.10      110.57      8.94 o 
   5   5   0      231.01      245.10     14.95 o 
   6   5   0      115.97      105.25     14.52 o 
   7   5   0       52.13       19.08     15.75 o 
  -8   6   0        0.00       -1.68     10.26 o 
  -7   6   0       12.40        9.27      7.80 o 
  -6   6   0        1.94       -4.52      5.37 o 
  -5   6   0      194.24      190.86     10.72 o 
  -4   6   0      196.98      216.84      8.84 o 
  -3   6   0       32.57       31.73      4.27 o 
  -2   6   0      466.43      479.02     11.61 o 
  -1   6   0      213.51      219.60      5.89 o 
   0   6   0        1.43        5.23      2.45 o 
   1   6   0     1770.44     1835.85     22.28 o 
   2   6   0       36.57       46.47      6.29 o 
   3   6   0      747.15      771.85     17.65 o 
   4   6   0      368.80      364.54     14.00 o 
   5   6   0       77.08       78.09     10.05 o 
   6   6   0       80.92       86.30     15.74 o 
   7   6   0       20.06       13.60     13.21 o 
  -7   7   0       47.82       60.79     12.91 o 
  -6   7   0       30.65       25.62      8.32 o 
  -5   7   0       31.98       22.86      6.09 o 
  -4   7   0       75.62       91.51      7.23 o 
  -3   7   0       31.69       40.50      5.69 o 
  -2   7   0      159.68      194.28     18.03 o 
  -1   7   0        0.87        2.63      2.62 o 
   0   7   0       12.35       13.49      2.96 o 
   1   7   0      687.99      744.77     12.24 o 
   2   7   0      163.25      198.67      8.45 o 
   3   7   0      589.59      593.71     14.60 o 
   4   7   0        0.11        4.25      6.42 o 
   5   7   0       29.39       20.09      9.58 o 
   6   7   0        0.08       -4.71     14.44 o 
   7   7   0       11.28        3.42     19.92 o 
  -7   8   0       29.09       10.16     10.12 o 
  -6   8   0      708.92      620.14     22.14 o 
  -5   8   0      134.09      136.98      9.09 o 
  -4   8   0        0.17        1.92      4.14 o 
  -3   8   0       56.98       49.37      5.66 o 
  -2   8   0      451.95      450.33     10.70 o 
  -1   8   0       93.33      115.31      6.66 o 
   0   8   0      195.70      237.67      7.15 o 
   1   8   0      117.89      136.61      6.10 o 
   2   8   0      205.77      209.70     11.79 o 
   3   8   0      185.37      202.96     12.08 o 
   4   8   0        3.64       14.68      7.53 o 
   5   8   0        0.50        2.64      8.92 o 
   6   8   0       32.56        8.66     15.88 o 
  -7   9   0       43.91       31.87     14.62 o 
  -6   9   0        1.47        8.62     11.24 o 
  -5   9   0      156.15      162.32      8.90 o 
  -4   9   0       43.21       45.69      6.03 o 
  -3   9   0      229.76      225.05      8.29 o 
  -2   9   0        1.01        6.79      4.16 o 
  -1   9   0      172.20      160.85     12.80 o 
   0   9   0       37.83       40.33      6.11 o 
   1   9   0       10.25       10.29      3.87 o 
   2   9   0       13.31       10.78      6.05 o 
   3   9   0       67.60       48.61      9.28 o 
   4   9   0      319.68      326.08     16.14 o 
   5   9   0      148.66      147.38     17.82 o 
   6   9   0        2.96       -0.28     16.37 o 
  -7  10   0        3.54       17.49     15.06 o 
  -6  10   0       18.50       14.68      7.78 o 
  -5  10   0       42.80       35.57      6.27 o 
  -4  10   0       53.52       67.03      6.56 o 
  -3  10   0       15.95        8.28      4.70 o 
  -2  10   0      252.01      256.42     15.71 o 
  -1  10   0      444.27      511.32     14.25 o 
   0  10   0     1285.80     1305.10     20.17 o 
   1  10   0       15.82       11.65      4.83 o 
   2  10   0      145.00      162.01     10.89 o 
   3  10   0       70.84       95.54     11.36 o 
   4  10   0       87.12       82.40     13.70 o 
   5  10   0      101.73       83.58     15.31 o 
   6  10   0       10.03       24.22     14.58 o 
  -6  11   0        5.57        2.96     10.18 o 
  -5  11   0       67.76       83.55      7.75 o 
  -4  11   0        9.34        8.05      6.07 o 
  -3  11   0      659.79      645.45     23.68 o 
  -2  11   0        0.72        2.58      5.52 o 
  -1  11   0        0.34       -2.18      5.06 o 
   0  11   0       43.49       43.45     10.35 o 
   1  11   0      384.45      422.16     13.86 o 
   2  11   0       92.27      104.97     10.65 o 
   3  11   0        3.25       -5.16      7.17 o 
   4  11   0      126.72      127.02     20.42 o 
   5  11   0      140.02      123.24     30.26 o 
  -6  12   0        0.68        0.59      9.58 o 
  -5  12   0       19.22       12.06     11.68 o 
  -4  12   0        0.08       -8.34     10.32 o 
  -3  12   0       11.24        6.64     10.25 o 
  -2  12   0       43.05       57.89      8.74 o 
  -1  12   0        0.22       -6.14      6.14 o 
   0  12   0        1.17       -3.76      6.52 o 
   1  12   0        1.97        0.41      6.43 o 
   2  12   0        0.73        4.36      9.98 o 
   3  12   0       10.38        3.20      9.84 o 
   4  12   0       26.04        5.06     16.01 o 
   5  12   0        6.00        8.57     16.64 o 
  -5  13   0       30.33       32.29     13.17 o 
  -4  13   0        5.30       17.21     11.64 o 
  -3  13   0       11.63        0.07      7.33 o 
  -2  13   0       21.55       19.10      7.24 o 
  -1  13   0        1.05       -2.74      6.81 o 
   0  13   0       12.68       16.70      7.20 o 
   1  13   0       11.57        9.41      7.69 o 
   2  13   0       33.75       14.78     10.70 o 
   3  13   0        3.20       -5.79     11.16 o 
   4  13   0        2.28       16.09     17.00 o 
  -5  14   0        1.31        2.39     28.87 o 
  -4  14   0        2.58        3.52     11.86 o 
  -3  14   0        9.31        7.91      8.11 o 
  -2  14   0        6.48        8.71      7.57 o 
  -1  14   0        7.28       17.63      9.77 o 
   0  14   0        5.59        8.88      7.82 o 
   1  14   0       44.13       30.49     12.56 o 
   2  14   0       16.56       18.68     11.76 o 
   3  14   0        2.01       -2.98     11.82 o 
  -4  15   0        2.08       21.24     22.41 o 
  -3  15   0      109.79      114.18     10.78 o 
  -2  15   0        1.90        7.86      9.35 o 
  -1  15   0        1.05       -2.62      8.84 o 
   0  15   0       36.08       49.52     15.56 o 
   1  15   0        4.97       -2.64     15.53 o 
   2  15   0        0.05        0.89     12.88 o 
  -2  16   0       22.36       37.89     16.27 o 
  -1  16   0        2.54       22.54     16.62 o 
   0  16   0        5.06       -6.42     24.30 o 
   1  16   0        0.14      -18.42     28.37 o 
   1 -16   1        2.09        7.66     10.69 o 
   2 -16   1       40.05       56.76     13.02 o 
   3 -16   1        0.32       -8.55      8.55 o 
  -3 -15   1      107.94      119.05     38.78 o 
  -2 -15   1        7.91       -6.96     12.88 o 
  -1 -15   1        1.71       -5.01     15.38 o 
   0 -15   1       52.65       78.33     14.02 o 
   1 -15   1        3.45        0.36      9.82 o 
   2 -15   1        2.50       10.76     12.61 o 
   3 -15   1      108.73      112.12     13.92 o 
   4 -15   1        0.03        2.38     13.73 o 
  -3 -14   1        3.81       -8.82     11.88 o 
  -2 -14   1        7.41       -9.70      9.70 o 
  -1 -14   1      127.21      108.29     14.22 o 
   0 -14   1       15.76       11.83      7.63 o 
   1 -14   1       91.13      105.73     14.57 o 
   2 -14   1       91.99       94.59     18.55 o 
   3 -14   1       65.16       67.78     11.56 o 
   4 -14   1      107.25      111.66     11.21 o 
   5 -14   1       23.92       14.95     16.07 o 
  -4 -13   1        0.11        6.73     15.60 o 
  -3 -13   1        5.28        8.23     11.60 o 
  -2 -13   1      171.94      173.63     22.71 o 
  -1 -13   1       23.12       17.08      7.64 o 
   0 -13   1       41.97       38.59     15.18 o 
   1 -13   1        0.77       -1.13      6.95 o 
   2 -13   1       17.31        5.82      8.38 o 
   3 -13   1      243.53      257.62     16.72 o 
   4 -13   1       67.87       83.39     13.24 o 
   5 -13   1        2.28       -1.06      6.77 o 
  -5 -12   1       75.89       54.46     23.38 o 
  -4 -12   1       24.01       15.90     20.50 o 
  -3 -12   1        6.47        1.42      9.60 o 
  -2 -12   1      133.62      145.86     14.81 o 
  -1 -12   1      165.70      159.68     11.91 o 
   0 -12   1        0.95        7.69      6.19 o 
   1 -12   1        0.05       -3.90      6.27 o 
   2 -12   1      199.95      184.69     13.50 o 
   3 -12   1       57.40       56.28     12.82 o 
   4 -12   1        2.29        0.91      5.67 o 
   5 -12   1        1.34        9.19      7.95 o 
   6 -12   1        0.22        6.60      7.98 o 
  -5 -11   1        0.77        6.21     12.16 o 
  -4 -11   1       37.34       46.82     11.50 o 
  -3 -11   1        1.42       -1.72      7.34 o 
  -2 -11   1       18.20       18.07      9.30 o 
  -1 -11   1        7.95        5.75      5.67 o 
   0 -11   1        6.97        6.04      4.64 o 
   1 -11   1       64.01       72.69      7.06 o 
   2 -11   1      310.28      351.95     15.45 o 
   3 -11   1      848.22      806.64     22.09 o 
   4 -11   1      116.32      154.77     19.60 o 
   5 -11   1       15.40       31.51      9.17 o 
   6 -11   1        4.21        1.97      7.77 o 
  -6 -10   1       10.19       15.18     17.48 o 
  -5 -10   1      118.19      129.29     15.64 o 
  -4 -10   1       51.00       45.21      9.45 o 
  -3 -10   1       25.99       37.36      9.00 o 
  -2 -10   1      102.30       93.66      8.39 o 
  -1 -10   1      169.68      211.00      9.02 o 
   0 -10   1      127.21      128.39      6.43 o 
   1 -10   1       75.70       85.42      9.57 o 
   2 -10   1       54.13       65.77      7.72 o 
   3 -10   1      356.80      311.74     14.44 o 
   4 -10   1       75.39       98.69     10.14 o 
   5 -10   1        4.77        8.70      6.99 o 
   6 -10   1       13.61       19.57      7.39 o 
   7 -10   1        0.24        3.93     14.41 o 
  -6  -9   1        0.24       13.38     17.24 o 
  -5  -9   1       75.38       88.13     14.09 o 
  -4  -9   1      460.63      482.63     22.15 o 
  -3  -9   1        4.36        0.02      8.18 o 
  -2  -9   1        0.95        3.12      5.11 o 
  -1  -9   1       85.63       99.12      5.86 o 
   0  -9   1       10.87        8.20      3.60 o 
   1  -9   1      452.96      496.10     11.34 o 
   2  -9   1        0.87        3.69      4.71 o 
   3  -9   1       15.77       14.27      5.07 o 
   4  -9   1      105.20      100.34      7.87 o 
   5  -9   1       66.89       59.61      7.61 o 
   6  -9   1      101.64       96.24     12.84 o 
   7  -9   1        0.60        7.78     10.08 o 
  -7  -8   1        0.52        1.60     17.67 o 
  -6  -8   1       53.75      112.48     22.28 o 
  -5  -8   1      307.34      343.94     19.68 o 
  -4  -8   1      124.00      133.06     13.56 o 
  -3  -8   1       13.84       12.55      5.76 o 
  -2  -8   1        2.55        1.71      4.26 o 
  -1  -8   1      383.06      435.86      9.67 o 
   0  -8   1        1.25        0.75      3.04 o 
   1  -8   1       83.43       87.77      4.09 o 
   2  -8   1      379.76      397.45     10.66 o 
   3  -8   1        0.80       -4.05      4.05 o 
   4  -8   1      189.90      217.13      9.31 o 
   5  -8   1        9.59       16.84      6.95 o 
   6  -8   1        9.62        9.26      8.10 o 
   7  -8   1       27.53       29.55     11.35 o 
  -7  -7   1        7.71        0.37     16.33 o 
  -6  -7   1       21.40        0.14     14.13 o 
  -5  -7   1        1.18       -9.26      9.26 o 
  -4  -7   1       25.99       27.87      6.17 o 
  -3  -7   1        1.38        0.19      4.31 o 
  -2  -7   1      222.43      234.67      7.95 o 
  -1  -7   1       76.52       90.45      5.17 o 
   0  -7   1     1571.72     1631.70     21.28 o 
   1  -7   1       12.77        6.43      2.32 o 
   2  -7   1      314.92      362.01     11.94 o 
   3  -7   1       56.57       59.78      5.19 o 
   4  -7   1      290.04      311.97     12.18 o 
   5  -7   1        0.70        0.39      5.51 o 
   6  -7   1       13.65       16.98      6.25 o 
   7  -7   1        6.73       13.07      7.33 o 
  -7  -6   1       17.78       16.42     13.02 o 
  -6  -6   1      107.18      136.19     18.09 o 
  -5  -6   1        3.39        6.57      7.27 o 
  -4  -6   1      330.13      333.20     11.99 o 
  -3  -6   1      197.25      177.79      7.47 o 
  -2  -6   1      209.89      250.29      7.29 o 
  -1  -6   1      593.74      634.66     10.98 o 
   0  -6   1      179.65      153.54      5.19 o 
   1  -6   1        5.41        2.17      2.00 o 
   2  -6   1       99.22      105.16      4.99 o 
   3  -6   1        0.01       -3.28      3.40 o 
   4  -6   1        3.56        2.02      3.48 o 
   5  -6   1        0.38       -3.99      5.89 o 
   6  -6   1        2.26       -0.01      6.45 o 
   7  -6   1        5.71       -3.33      7.71 o 
   8  -6   1        3.30        4.55     10.19 o 
  -7  -5   1      169.70      146.45     24.88 o 
  -6  -5   1        1.63       -8.84      8.84 o 
  -5  -5   1        6.39        5.54      7.29 o 
  -4  -5   1        0.64        4.80      4.36 o 
  -3  -5   1     2363.31     2431.26     28.09 o 
  -2  -5   1      285.47      279.99      7.21 o 
  -1  -5   1     1493.73     1337.39     16.74 o 
   0  -5   1        9.46        3.38      2.42 o 
   1  -5   1      247.92      231.02      5.51 o 
   2  -5   1      138.32      142.74      4.44 o 
   3  -5   1     2697.36     2915.61     33.35 o 
   4  -5   1        5.02        3.28      3.52 o 
   5  -5   1       34.29       39.41      5.01 o 
   6  -5   1      176.25      150.86     12.70 o 
   7  -5   1        0.69        1.63      8.46 o 
   8  -5   1       11.60        1.97     12.65 o 
  -8  -4   1        8.06       50.61     36.30 o 
  -7  -4   1        2.75        8.82     10.13 o 
  -6  -4   1        4.90       15.45      9.64 o 
  -5  -4   1       55.03       51.51      8.09 o 
  -4  -4   1       17.14       23.08      4.44 o 
  -3  -4   1     2597.15     2615.25     27.51 o 
  -2  -4   1      247.22      246.94      6.79 o 
  -1  -4   1      117.25      134.40      4.21 o 
   0  -4   1      485.65      407.53      6.67 o 
   1  -4   1     1253.27     1210.52     14.90 o 
   2  -4   1      373.75      450.80      7.80 o 
   3  -4   1       40.65       39.86      2.98 o 
   4  -4   1      616.36      721.40     11.38 o 
   5  -4   1       12.65       11.68      4.71 o 
   6  -4   1       26.01       32.09      7.44 o 
   7  -4   1        0.89       -1.97      7.12 o 
   8  -4   1        1.94        1.93     11.37 o 
  -8  -3   1       52.44       67.31     18.73 o 
  -7  -3   1      112.85      145.59     11.46 o 
  -6  -3   1       13.88       13.32      7.35 o 
  -5  -3   1       19.40       14.93      5.76 o 
  -4  -3   1      132.65      168.61      6.81 o 
  -3  -3   1       40.59       37.91      3.75 o 
  -2  -3   1      874.89      836.92     11.60 o 
  -1  -3   1     3168.88     2816.22     24.39 o 
   0  -3   1      497.87      369.51      5.81 o 
   1  -3   1     4705.56     4322.39     39.78 o 
   2  -3   1      222.38      236.34      5.20 o 
   3  -3   1     1591.37     1643.26     18.22 o 
   4  -3   1      208.64      216.31      7.14 o 
   5  -3   1      168.79      197.28      9.28 o 
   6  -3   1       10.88       -3.49      6.68 o 
   7  -3   1        5.71       -5.12      7.40 o 
   8  -3   1        3.05       14.39     10.55 o 
  -8  -2   1       25.60       63.35     19.71 o 
  -7  -2   1        2.21        3.10      6.08 o 
  -6  -2   1       51.55       35.90      6.95 o 
  -5  -2   1      117.81      152.46      7.64 o 
  -4  -2   1        8.70        8.51      2.99 o 
  -3  -2   1      465.65      457.45      9.83 o 
  -2  -2   1     1900.30     1778.65     20.40 o 
  -1  -2   1     6279.71     5887.64     49.63 o 
   1  -2   1     7387.40     6064.59    143.99 o 
   2  -2   1      109.98       79.47      2.80 o 
   3  -2   1      130.12      131.30      6.50 o 
   4  -2   1      122.40      151.46      6.06 o 
   5  -2   1       72.68       74.56      6.99 o 
   6  -2   1       11.85        8.77      6.66 o 
   7  -2   1      100.10       97.30     13.32 o 
   8  -2   1        0.48        3.23     13.94 o 
  -8  -1   1       12.38       10.24     15.21 o 
  -7  -1   1        9.47        2.61     11.10 o 
  -6  -1   1       25.55       33.45      8.73 o 
  -5  -1   1      107.83      110.90      7.54 o 
  -4  -1   1      343.74      358.96      7.80 o 
  -3  -1   1        0.19       -0.53      2.52 o 
  -2  -1   1      802.99      774.68      9.50 o 
   2  -1   1     2975.73     2717.22     23.51 o 
   3  -1   1      350.24      384.76      6.94 o 
   4  -1   1       84.64       81.73      5.35 o 
   5  -1   1        5.24       -0.80      5.31 o 
   6  -1   1      145.39      149.31     11.30 o 
   7  -1   1      360.37      401.91     25.69 o 
   8  -1   1        0.01      -13.62     13.62 o 
  -8   0   1        9.14       -5.83     13.74 o 
  -7   0   1      336.32      318.86     29.87 o 
  -6   0   1     1011.08     1048.57     24.41 o 
  -5   0   1       13.12       15.57      4.09 o 
  -4   0   1      146.49      131.78      4.93 o 
  -3   0   1       87.83       85.81      4.10 o 
  -2   0   1     4897.84     4544.16     37.93 o 
   2   0   1      146.75      113.22      3.66 o 
   3   0   1       97.58      103.32      4.40 o 
   4   0   1      378.95      348.70      7.94 o 
   5   0   1      142.94      145.42      7.24 o 
   6   0   1      681.53      680.07     21.86 o 
   7   0   1       86.74       61.77     15.71 o 
   8   0   1        0.09       -0.50     14.09 o 
  -8   1   1       14.87        8.69     14.64 o 
  -7   1   1        6.37       14.57      9.38 o 
  -6   1   1      815.07      861.88     22.71 o 
  -5   1   1       70.31       68.78      6.59 o 
  -4   1   1      166.34      168.59      5.54 o 
  -3   1   1       65.56       68.09      3.38 o 
  -2   1   1      709.01      675.04      9.31 o 
   1   1   1     1441.69     1231.27     21.70 o 
   2   1   1     3974.05     3659.48     34.42 o 
   3   1   1      122.49      128.21      5.36 o 
   4   1   1        7.61        0.36      3.07 o 
   5   1   1      237.13      235.93      9.17 o 
   6   1   1        6.44       14.19      7.97 o 
   7   1   1        0.60      -11.14     11.14 o 
   8   1   1        8.60       -2.01     16.60 o 
  -8   2   1       18.78       15.10     10.28 o 
  -7   2   1        0.36       -6.99      7.10 o 
  -6   2   1        8.98        3.14      6.30 o 
  -5   2   1      179.89      202.80      8.17 o 
  -4   2   1        3.86        9.67      3.42 o 
  -3   2   1       87.96       87.51      4.11 o 
  -2   2   1       48.53       53.93      2.68 o 
  -1   2   1      851.76      838.71     13.86 o 
   0   2   1     3594.55     2978.58    146.48 o 
   1   2   1      464.60      422.03      6.42 o 
   2   2   1       33.86       30.73      3.28 o 
   3   2   1       64.36       64.67      4.82 o 
   4   2   1       40.66       41.83      5.10 o 
   5   2   1        0.06       -1.48      4.68 o 
   6   2   1     2057.96     2024.55     38.29 o 
   7   2   1       32.53       36.90      8.28 o 
   8   2   1        1.09        0.12     14.60 o 
  -8   3   1       12.55       22.02     11.82 o 
  -7   3   1       31.87       30.00     10.70 o 
  -6   3   1       16.09       13.84      6.35 o 
  -5   3   1        0.54       -3.90      3.90 o 
  -4   3   1      413.62      497.68     10.00 o 
  -3   3   1      959.74      907.43     12.95 o 
  -2   3   1      145.89      111.07      3.68 o 
  -1   3   1      426.13      361.10     12.72 o 
   0   3   1       84.41      100.32      2.59 o 
   1   3   1     1990.10     1870.61     17.83 o 
   2   3   1     1191.64     1093.93     15.52 o 
   3   3   1      544.74      601.39     11.76 o 
   4   3   1      114.94      131.06      7.04 o 
   5   3   1      324.67      329.90     13.19 o 
   6   3   1      110.16      115.63     13.80 o 
   7   3   1       61.78       62.67     18.40 o 
  -8   4   1       26.10       30.81     13.78 o 
  -7   4   1       89.32       95.32     11.87 o 
  -6   4   1        3.17        1.28      6.13 o 
  -5   4   1      132.44      129.84      8.14 o 
  -4   4   1        7.48       -0.16      3.20 o 
  -3   4   1     1953.48     2074.81     28.57 o 
  -2   4   1     2068.60     2056.51     32.35 o 
  -1   4   1     2378.99     2289.00     35.21 o 
   0   4   1       33.28       24.03      2.14 o 
   1   4   1      144.33      122.32      4.56 o 
   2   4   1     2368.02     2290.54     23.72 o 
   3   4   1      240.01      251.16      8.10 o 
   4   4   1      555.23      587.41     13.34 o 
   5   4   1       23.23       22.46      8.19 o 
   6   4   1        8.97       13.44     10.29 o 
   7   4   1       33.23       48.46     14.12 o 
  -8   5   1        3.32       -5.57     10.19 o 
  -7   5   1        4.54        0.35      6.89 o 
  -6   5   1       79.64       84.81      8.41 o 
  -5   5   1        4.55        7.41      6.85 o 
  -4   5   1      133.50      129.59      6.90 o 
  -3   5   1     2829.59     2871.00     44.45 o 
  -2   5   1      650.17      605.61     23.07 o 
  -1   5   1      330.99      347.47      7.95 o 
   0   5   1      230.45      251.24      5.19 o 
   1   5   1       87.55       98.26      4.80 o 
   2   5   1      159.25      156.97      6.36 o 
   3   5   1      361.65      340.80      9.02 o 
   4   5   1      178.84      173.76     10.40 o 
   5   5   1        4.42        3.90      7.89 o 
   6   5   1       82.94       77.47     15.31 o 
   7   5   1       21.28        1.15     18.67 o 
  -8   6   1        4.75       12.92      8.28 o 
  -7   6   1        0.18       -0.40      7.59 o 
  -6   6   1       11.02       11.88      7.93 o 
  -5   6   1      139.13      147.83     12.17 o 
  -4   6   1      143.14      155.71      8.49 o 
  -3   6   1       32.11       45.43      4.80 o 
  -2   6   1      264.94      302.93      9.99 o 
  -1   6   1      492.97      468.08      8.05 o 
   0   6   1      437.37      394.46      7.47 o 
   1   6   1      160.77      163.81      6.09 o 
   2   6   1      677.80      675.02     11.81 o 
   3   6   1        7.73        9.06      4.56 o 
   4   6   1        0.20        0.37      5.77 o 
   5   6   1       18.87       28.04      9.56 o 
   6   6   1       10.55       38.20     17.82 o 
   7   6   1        0.37      -14.98     14.98 o 
  -7   7   1        0.66       -6.12     10.01 o 
  -6   7   1       17.29       10.63      7.44 o 
  -5   7   1       11.86       12.60      5.36 o 
  -4   7   1      175.28      182.86      8.31 o 
  -3   7   1       47.49       51.73      5.52 o 
  -2   7   1      238.44      260.63      8.38 o 
  -1   7   1       39.40       42.75      3.98 o 
   0   7   1      466.83      518.20      9.16 o 
   1   7   1      599.20      721.58     11.76 o 
   2   7   1      342.17      350.48     11.41 o 
   3   7   1      924.93     1009.99     22.31 o 
   4   7   1      142.50      159.04     12.17 o 
   5   7   1        0.08        3.85      8.87 o 
   6   7   1       11.98       16.39     15.83 o 
   7   7   1        7.05        4.97     18.09 o 
  -7   8   1       11.08        1.66      9.48 o 
  -6   8   1       64.54       69.99      9.93 o 
  -5   8   1       75.53       55.52      7.43 o 
  -4   8   1       24.52       33.00      4.69 o 
  -3   8   1       11.95        8.43      6.60 o 
  -2   8   1      227.19      243.39      9.25 o 
  -1   8   1      181.56      175.51      9.12 o 
   0   8   1      513.95      567.46     11.43 o 
   1   8   1        7.04        3.66      3.36 o 
   2   8   1       29.79       21.03      5.71 o 
   3   8   1       56.26       66.26      8.09 o 
   4   8   1      318.77      307.64     16.29 o 
   5   8   1       31.79       31.21     10.70 o 
   6   8   1       28.91       32.03     17.80 o 
  -7   9   1        0.36       10.76      9.75 o 
  -6   9   1       17.42       23.20      7.56 o 
  -5   9   1       83.17       62.38      6.17 o 
  -4   9   1        6.60       -0.49     17.10 o 
  -3   9   1        5.40        1.00      8.83 o 
  -2   9   1       13.73       18.12      3.45 o 
  -1   9   1       57.99       61.02      4.81 o 
   0   9   1       76.14       92.27      4.82 o 
   1   9   1       48.61       51.89      5.38 o 
   2   9   1      173.85      190.30     11.16 o 
   3   9   1        1.60       -0.12      7.15 o 
   4   9   1      366.33      366.80     17.24 o 
   5   9   1       11.91       10.95     10.97 o 
   6   9   1        0.03      -19.25     19.25 o 
  -7  10   1       16.98       11.04     14.06 o 
  -6  10   1      124.88      151.06     11.55 o 
  -5  10   1        6.06       -2.53      9.59 o 
  -4  10   1        2.41       48.43     25.72 o 
  -3  10   1       71.84       89.73     14.65 o 
  -2  10   1       55.26       58.81      6.14 o 
  -1  10   1       69.58       61.57      5.83 o 
   0  10   1       93.11       94.04      5.78 o 
   1  10   1       32.13       28.96      5.82 o 
   2  10   1        0.08        8.12      6.45 o 
   3  10   1       67.40       75.40     10.70 o 
   4  10   1      182.58      179.79     16.27 o 
   5  10   1      236.60      205.81     27.52 o 
  -6  11   1        0.00       -0.10      8.42 o 
  -5  11   1        2.87       18.06     10.75 o 
  -4  11   1       68.64      106.80     35.29 o 
  -3  11   1      610.46      599.33     28.93 o 
  -2  11   1       11.28        7.73      5.79 o 
  -1  11   1      265.75      265.25     12.05 o 
   0  11   1        4.79       -5.82      5.92 o 
   1  11   1       66.12       37.76      8.68 o 
   2  11   1        0.20       -0.87      7.09 o 
   3  11   1       43.42       56.81     11.42 o 
   4  11   1       28.70       15.58     11.41 o 
   5  11   1        0.62      -15.62     15.62 o 
  -6  12   1        7.88        5.01      8.83 o 
  -5  12   1       11.80        8.12     10.22 o 
  -4  12   1        5.39       21.66      8.54 o 
  -3  12   1       20.18       18.27      5.01 o 
  -2  12   1      235.42      223.16     10.41 o 
  -1  12   1       14.26       12.18      6.96 o 
   0  12   1       41.51       34.90     11.03 o 
   1  12   1        9.22        9.44      7.30 o 
   2  12   1        4.38        1.19      9.55 o 
   3  12   1        1.02        4.84     16.37 o 
   4  12   1       31.81       35.83     14.88 o 
  -5  13   1        0.03       -7.44     10.62 o 
  -4  13   1        8.13       10.80     20.39 o 
  -3  13   1        3.60       -4.18      6.09 o 
  -2  13   1      139.12      132.84     11.73 o 
  -1  13   1       16.10       22.20      7.99 o 
   0  13   1       35.56       35.22      8.10 o 
   1  13   1       32.83       18.65      8.77 o 
   2  13   1      111.04       93.94     14.90 o 
   3  13   1       16.76        7.92     11.79 o 
   4  13   1        7.05       25.24     22.51 o 
  -4  14   1        3.20        1.43     11.21 o 
  -3  14   1        6.59       -1.30      7.06 o 
  -2  14   1       34.44       24.02      8.16 o 
  -1  14   1       36.42       31.76     10.37 o 
   0  14   1        7.63        8.88      9.68 o 
   1  14   1        1.66       23.06     26.61 o 
   2  14   1       21.06       16.00     14.02 o 
   3  14   1        0.10       12.06     14.74 o 
  -3  15   1      336.47      339.24     15.05 o 
  -2  15   1       49.82       38.68     13.88 o 
  -1  15   1       25.97       16.50     10.28 o 
   0  15   1        0.23       -0.89     10.65 o 
   1  15   1        5.20       22.83     16.95 o 
   2  15   1       28.85       49.18     32.44 o 
  -2  16   1       21.17       33.31     15.60 o 
  -1  16   1        0.80        4.72     13.28 o 
   0  16   1        7.29       -1.18     26.23 o 
  -1 -16   2        4.78        8.60     22.33 o 
   0 -16   2        1.07       -8.69     18.13 o 
   1 -16   2       21.49        9.97     11.32 o 
   2 -16   2        1.94        4.27     10.39 o 
   3 -16   2        0.08       -4.38     12.62 o 
  -3 -15   2      108.56      108.21     32.71 o 
  -2 -15   2       28.25       -0.33     15.29 o 
  -1 -15   2        1.15       -3.40     20.56 o 
   0 -15   2        9.77        5.97     10.87 o 
   1 -15   2       11.42       27.02     11.28 o 
   2 -15   2       28.53       27.72     10.65 o 
   3 -15   2       54.03       88.23     13.57 o 
   4 -15   2       23.28        3.59     12.17 o 
  -4 -14   2        3.26       -1.26     35.31 o 
  -3 -14   2       22.43       31.55     15.28 o 
  -2 -14   2      202.71      199.24     19.29 o 
  -1 -14   2        0.01       -9.70      9.92 o 
   0 -14   2       31.03       20.09      8.64 o 
   1 -14   2        7.13       13.95      9.40 o 
   2 -14   2       30.08       25.40     11.10 o 
   3 -14   2        0.45       14.30      9.55 o 
   4 -14   2       12.42        9.88     18.08 o 
   5 -14   2       38.58       26.33     11.79 o 
  -4 -13   2       25.88       37.14     29.12 o 
  -3 -13   2        6.94       10.82     10.71 o 
  -2 -13   2       10.75        2.16     10.00 o 
  -1 -13   2       34.17       21.89      7.93 o 
   0 -13   2       36.99       38.34      9.34 o 
   1 -13   2        3.09        7.33      7.69 o 
   2 -13   2        3.65        6.58      8.94 o 
   3 -13   2      669.72      706.42     28.18 o 
   4 -13   2        9.33        2.76      8.24 o 
   5 -13   2       20.25       31.48     11.42 o 
  -5 -12   2       33.48       21.56     28.44 o 
  -4 -12   2       19.47       17.04     13.26 o 
  -3 -12   2       75.68       73.37     12.15 o 
  -2 -12   2       46.37       37.67      9.53 o 
  -1 -12   2       57.37       44.29      7.72 o 
   0 -12   2        4.37        0.54      5.04 o 
   1 -12   2       36.66       29.05      8.42 o 
   2 -12   2      109.45      127.40     11.58 o 
   3 -12   2      582.77      569.20     48.52 o 
   4 -12   2        2.53        7.03      8.07 o 
   5 -12   2        0.04       12.17     10.08 o 
   6 -12   2       40.04       43.20     11.41 o 
  -6 -11   2        5.74      -26.19     26.19 o 
  -5 -11   2        9.12       23.85     16.61 o 
  -4 -11   2       50.45       36.52     11.17 o 
  -3 -11   2      335.36      347.40     17.09 o 
  -2 -11   2       10.31        9.53      6.31 o 
  -1 -11   2        0.73       -1.53      5.19 o 
   0 -11   2       26.67       28.37      5.79 o 
   1 -11   2       58.98       62.99      5.45 o 
   2 -11   2     1531.28     1568.03     36.65 o 
   3 -11   2       37.22       34.91      8.24 o 
   4 -11   2        0.57       -0.34      5.98 o 
   5 -11   2       32.16       31.05     10.26 o 
   6 -11   2        4.94       12.15      9.96 o 
  -6 -10   2      228.47      188.46     27.72 o 
  -5 -10   2       24.92       34.93     13.10 o 
  -4 -10   2      827.28      823.74     24.05 o 
  -3 -10   2      195.82      218.45     13.98 o 
  -2 -10   2       26.82       28.67      5.81 o 
  -1 -10   2        1.30       -0.88      4.14 o 
   0 -10   2       66.01       81.78      5.83 o 
   1 -10   2       11.92       10.43      3.96 o 
   2 -10   2      285.21      326.91     20.02 o 
   3 -10   2      221.83      208.17     10.54 o 
   4 -10   2       37.65       16.72      7.87 o 
   5 -10   2      105.98      120.50     11.77 o 
   6 -10   2       44.20       21.52      8.90 o 
   7 -10   2        0.43        2.31     13.67 o 
  -6  -9   2       59.57       56.85     20.58 o 
  -5  -9   2        6.65        8.68      9.41 o 
  -4  -9   2      142.64      150.84     12.07 o 
  -3  -9   2       40.98       46.40      8.33 o 
  -2  -9   2       35.86       35.91      5.47 o 
  -1  -9   2      245.13      243.54      8.14 o 
   0  -9   2       30.60       39.30      4.52 o 
   1  -9   2       62.96       62.57      4.92 o 
   2  -9   2       44.00       48.21      8.11 o 
   3  -9   2       47.51       61.40      6.42 o 
   4  -9   2      471.64      494.60     15.82 o 
   5  -9   2       33.65       50.34      7.65 o 
   6  -9   2       21.15        5.94      8.71 o 
   7  -9   2       10.40       10.68     11.71 o 
  -7  -8   2       17.71       -6.30     17.43 o 
  -6  -8   2        4.67       -4.34     15.21 o 
  -5  -8   2      176.21      217.72     16.35 o 
  -4  -8   2      402.23      380.59     15.24 o 
  -3  -8   2      311.51      307.77     12.13 o 
  -2  -8   2      185.98      189.43      7.54 o 
  -1  -8   2        0.01        1.43      3.36 o 
   0  -8   2     1246.54     1351.88     19.83 o 
   1  -8   2      438.93      463.29     13.16 o 
   2  -8   2        4.37        6.65      4.01 o 
   3  -8   2       27.05       25.39      5.42 o 
   4  -8   2      216.44      223.21     10.01 o 
   5  -8   2      192.79      194.13     12.99 o 
   6  -8   2      160.73      127.67     19.32 o 
   7  -8   2        8.48       -2.32      9.72 o 
  -7  -7   2       21.33       28.95     13.77 o 
  -6  -7   2       31.27       16.89     17.01 o 
  -5  -7   2       26.30       16.58      7.62 o 
  -4  -7   2        1.06       -1.75      5.27 o 
  -3  -7   2       35.59       49.00      5.64 o 
  -2  -7   2      383.72      357.68      8.88 o 
  -1  -7   2      210.74      202.15      7.02 o 
   0  -7   2     1633.06     1768.92     20.67 o 
   1  -7   2       81.64       85.06      5.11 o 
   2  -7   2       25.33       28.79      4.49 o 
   3  -7   2        2.31       -3.28      3.45 o 
   4  -7   2        2.16        7.09      4.84 o 
   5  -7   2       36.77       45.26      6.84 o 
   6  -7   2       31.49       31.63      9.38 o 
   7  -7   2      123.80      145.14     13.40 o 
  -7  -6   2       21.42       36.96     14.33 o 
  -6  -6   2      191.46      190.05     19.46 o 
  -5  -6   2       13.53        6.13      7.46 o 
  -4  -6   2      225.71      233.58     10.36 o 
  -3  -6   2      300.53      318.45      9.23 o 
  -2  -6   2       88.06       88.25      4.60 o 
  -1  -6   2      165.94      162.23      5.66 o 
   0  -6   2      151.57      111.65      5.13 o 
   1  -6   2     1570.58     1378.07     16.75 o 
   2  -6   2      197.77      204.76      6.74 o 
   3  -6   2      145.41      165.60      6.68 o 
   4  -6   2      109.02      114.38      6.63 o 
   5  -6   2       20.74       19.44      6.44 o 
   6  -6   2       44.00       22.80      8.06 o 
   7  -6   2       33.82       33.62      9.82 o 
  -7  -5   2        9.83        1.58     11.65 o 
  -6  -5   2        9.74        5.81      8.92 o 
  -5  -5   2       17.40       17.61      7.80 o 
  -4  -5   2       32.66       36.59      5.19 o 
  -3  -5   2     3143.51     3250.55     33.67 o 
  -2  -5   2      158.53      159.97      5.34 o 
  -1  -5   2       11.75       10.41      2.80 o 
   0  -5   2        0.46        2.72      2.90 o 
   1  -5   2      483.40      462.62      8.93 o 
   2  -5   2      253.33      244.97      6.04 o 
   3  -5   2      332.53      339.30      7.59 o 
   4  -5   2      704.06      726.92     13.28 o 
   5  -5   2       73.92       93.40      7.91 o 
   6  -5   2        0.30        9.49      6.54 o 
   7  -5   2        5.73        1.70      9.18 o 
   8  -5   2       36.63       51.41     29.08 o 
  -8  -4   2        5.73       18.09     10.80 o 
  -7  -4   2       45.31       42.03      9.28 o 
  -6  -4   2       80.86       58.58      9.35 o 
  -5  -4   2       73.29       73.91      7.96 o 
  -4  -4   2        7.13        2.16      3.56 o 
  -3  -4   2     2771.23     2782.05     29.55 o 
  -2  -4   2      653.52      649.90      9.50 o 
  -1  -4   2      452.55      419.39      7.51 o 
   0  -4   2      180.98      155.00      5.80 o 
   1  -4   2     1118.37     1172.70     15.06 o 
   2  -4   2     1484.62     1372.00     16.52 o 
   3  -4   2      796.86      825.90     11.96 o 
   4  -4   2       17.01       23.08      3.66 o 
   5  -4   2       23.12       28.61      5.60 o 
   6  -4   2       16.18       14.46      7.12 o 
   7  -4   2       13.76        8.71      7.85 o 
   8  -4   2        3.05       18.06     14.77 o 
  -8  -3   2       14.46        9.27     14.71 o 
  -7  -3   2       26.37       19.72      7.15 o 
  -6  -3   2       42.03       39.25      7.44 o 
  -5  -3   2       92.23       85.91      7.78 o 
  -4  -3   2      422.85      482.39     11.46 o 
  -3  -3   2      100.57      113.41      5.39 o 
  -2  -3   2       75.25       85.70      3.94 o 
  -1  -3   2    10168.35     9024.66     72.11 o 
   0  -3   2      122.87      152.26      6.48 o 
   1  -3   2     6179.83     5679.65     47.63 o 
   2  -3   2      459.89      482.93      7.22 o 
   3  -3   2     2795.98     3004.26     29.77 o 
   4  -3   2      208.59      238.23      7.76 o 
   5  -3   2        2.13        3.35      4.89 o 
   6  -3   2       19.81        4.96      6.85 o 
   7  -3   2       18.69       15.93      8.47 o 
   8  -3   2        0.42       14.15     19.00 o 
  -8  -2   2        6.79       36.37     17.46 o 
  -7  -2   2      210.78      194.19     20.94 o 
  -6  -2   2       70.51       81.17      7.18 o 
  -5  -2   2       64.63       58.75      5.41 o 
  -4  -2   2      433.56      460.65     10.18 o 
  -3  -2   2       69.22       57.76      3.95 o 
  -2  -2   2      597.14      545.26      7.98 o 
  -1  -2   2      219.50      213.63      4.51 o 
   1  -2   2     5894.99     5145.38     46.86 o 
   2  -2   2      777.63      796.01     10.34 o 
   3  -2   2      356.03      322.66      7.54 o 
   4  -2   2       56.89       80.31      5.85 o 
   5  -2   2        5.11       -4.00      4.85 o 
   6  -2   2      163.31      155.02     12.53 o 
   7  -2   2      105.19      141.47     17.79 o 
   8  -2   2        9.60       -4.42     13.88 o 
  -8  -1   2        1.96       -2.67     14.49 o 
  -7  -1   2      277.14      284.93     21.58 o 
  -6  -1   2       21.34       23.48      8.17 o 
  -5  -1   2      747.42      761.35     16.22 o 
  -4  -1   2        5.99        3.95      3.14 o 
  -3  -1   2       20.68       21.57      2.92 o 
  -2  -1   2     5400.22     5193.95     41.82 o 
  -1  -1   2     2866.85     2382.64     92.45 o 
   1  -1   2      885.41      674.32     13.41 o 
   2  -1   2     1354.91     1251.87     13.80 o 
   3  -1   2       32.70       26.00      3.08 o 
   4  -1   2       26.12       23.33      3.73 o 
   5  -1   2       18.78       12.49      4.22 o 
   6  -1   2       16.36        9.74      6.92 o 
   7  -1   2      439.99      431.90     27.56 o 
   8  -1   2        0.01       -6.92     15.35 o 
  -8   0   2       15.61        8.50     14.60 o 
  -7   0   2        2.82       -8.10      8.46 o 
  -6   0   2     2443.61     2486.78     41.44 o 
  -5   0   2      646.59      614.55     12.47 o 
  -4   0   2      708.00      653.66     11.91 o 
  -3   0   2       18.54       13.53      3.54 o 
  -2   0   2        4.62        1.37      1.86 o 
  -1   0   2     1130.71      743.86     40.18 o 
   1   0   2     1162.57     1042.63     10.25 o 
   2   0   2     1105.84      835.66     10.34 o 
   3   0   2      100.03      112.16      4.67 o 
   4   0   2        1.75       -3.12      3.12 o 
   5   0   2      256.82      230.65     10.05 o 
   6   0   2      208.66      190.15     10.99 o 
   7   0   2       83.92       53.83     18.76 o 
   8   0   2       22.36       10.91     16.91 o 
  -8   1   2       71.30       86.60     16.17 o 
  -7   1   2      302.71      270.00     17.97 o 
  -6   1   2       16.72       17.88      6.76 o 
  -5   1   2     1572.39     1575.72     21.39 o 
  -4   1   2      944.05      934.04     13.80 o 
  -3   1   2       48.75       58.51      3.52 o 
  -2   1   2      752.96      768.28      9.74 o 
  -1   1   2      312.93      272.22      5.37 o 
   1   1   2      123.20       99.27      3.08 o 
   2   1   2      923.89      859.34     13.25 o 
   3   1   2        1.62       -0.68      2.83 o 
   4   1   2       12.40        3.81      3.26 o 
   5   1   2       78.60       69.76      7.27 o 
   6   1   2        5.55        2.79      6.51 o 
   7   1   2       20.80       28.86      7.97 o 
   8   1   2       70.22       89.09     19.63 o 
  -8   2   2        6.22       22.99     10.30 o 
  -7   2   2        6.63        5.98      7.69 o 
  -6   2   2      763.76      793.77     21.23 o 
  -5   2   2       11.95        7.38      4.15 o 
  -4   2   2      106.93      117.52      5.40 o 
  -3   2   2      364.36      343.77      6.49 o 
  -2   2   2      235.64      264.31      4.32 o 
  -1   2   2        8.87       16.24      2.08 o 
   0   2   2    41909.36    36848.48    289.79 o 
   1   2   2     1557.22     1389.13     14.61 o 
   2   2   2      977.29      964.65     12.72 o 
   3   2   2       74.84       76.37      4.88 o 
   4   2   2      815.13      807.03     14.63 o 
   5   2   2       14.99       14.31      5.65 o 
   6   2   2      620.42      652.97     36.05 o 
   7   2   2        6.36       -0.05      7.78 o 
  -8   3   2        4.50       -6.10      9.75 o 
  -7   3   2       67.91       85.30     14.86 o 
  -6   3   2       17.42       13.05      6.15 o 
  -5   3   2       44.14       41.67      6.72 o 
  -4   3   2        0.45        1.09      3.18 o 
  -3   3   2      474.88      469.50      7.96 o 
  -2   3   2      110.15       94.98      4.42 o 
  -1   3   2       65.21       66.23      3.71 o 
   0   3   2     1263.71     1185.83     11.88 o 
   1   3   2     3629.23     3410.65     31.79 o 
   2   3   2       41.34       38.95      3.70 o 
   3   3   2      688.53      671.03     11.77 o 
   4   3   2      295.73      292.67     10.65 o 
   5   3   2       52.93       49.67      9.25 o 
   6   3   2        0.01        3.76      9.36 o 
   7   3   2       49.97       28.59     11.55 o 
  -8   4   2       22.11        9.71     12.01 o 
  -7   4   2      127.42      140.80     15.64 o 
  -6   4   2       61.34       58.93      7.81 o 
  -5   4   2       88.27      106.27      7.68 o 
  -4   4   2       17.42       23.48      4.19 o 
  -3   4   2     3889.72     4275.46     52.96 o 
  -2   4   2      451.45      398.90     13.83 o 
  -1   4   2     2529.31     2145.68     34.24 o 
   0   4   2      908.92      798.14      9.65 o 
   1   4   2       95.70       78.80      3.85 o 
   2   4   2       36.63       37.52      3.92 o 
   3   4   2      167.90      164.07      7.32 o 
   4   4   2       82.75       99.71      9.28 o 
   5   4   2       59.73       56.26      9.87 o 
   6   4   2      628.78      639.54     28.19 o 
   7   4   2        5.59       -0.20     12.58 o 
  -8   5   2        0.83        7.55      9.38 o 
  -7   5   2       13.37       16.84     10.19 o 
  -6   5   2        2.90       -4.65      4.65 o 
  -5   5   2       93.18       92.03      8.31 o 
  -4   5   2       61.85       66.49      5.80 o 
  -3   5   2      320.48      363.22     10.00 o 
  -2   5   2      609.23      634.11     22.00 o 
  -1   5   2       13.77       10.57      2.58 o 
   0   5   2      284.08      282.46      5.58 o 
   1   5   2        1.23       -0.13      3.13 o 
   2   5   2      841.81      878.49     13.17 o 
   3   5   2      162.58      149.69      7.37 o 
   4   5   2       34.74       18.52      6.27 o 
   5   5   2        3.41       -3.09      6.86 o 
   6   5   2       57.49       35.16     13.79 o 
   7   5   2        0.15       -4.07     12.94 o 
  -8   6   2        1.55       -1.47     13.83 o 
  -7   6   2        0.03       -8.16      8.16 o 
  -6   6   2       39.90       37.56      8.17 o 
  -5   6   2        0.16        3.45      4.99 o 
  -4   6   2      168.69      186.00      8.23 o 
  -3   6   2       13.13        5.95      7.81 o 
  -2   6   2        0.19       -1.05      5.86 o 
  -1   6   2      210.43      199.48      7.45 o 
   0   6   2       12.46        5.77      2.31 o 
   1   6   2     2074.84     2040.05     24.01 o 
   2   6   2        0.00       -0.21      3.43 o 
   3   6   2       83.84       83.11      6.52 o 
   4   6   2      140.35      176.00     11.05 o 
   5   6   2       18.15       23.21      9.65 o 
   6   6   2       15.84       21.68     17.33 o 
   7   6   2      104.15      148.29     26.31 o 
  -7   7   2        6.56       -1.30      8.93 o 
  -6   7   2      164.18      175.28     15.06 o 
  -5   7   2        0.66       -3.04      4.53 o 
  -4   7   2       69.92       70.36     16.94 o 
  -3   7   2      581.77      576.57     21.47 o 
  -2   7   2      377.25      430.17     22.58 o 
  -1   7   2      360.56      391.91      8.70 o 
   0   7   2      289.45      336.91      7.45 o 
   1   7   2      396.54      461.81     10.38 o 
   2   7   2        2.89       -3.23      4.19 o 
   3   7   2       31.71       25.67      6.30 o 
   4   7   2        8.40        0.21      6.97 o 
   5   7   2       11.91       13.19      9.73 o 
   6   7   2       26.46       37.21     18.36 o 
  -7   8   2        5.60       18.14     12.20 o 
  -6   8   2       61.04       64.25      9.09 o 
  -5   8   2       36.45       66.20      6.19 o 
  -4   8   2       90.15      108.24     31.62 o 
  -3   8   2       41.77       47.15      8.88 o 
  -2   8   2      331.08      328.59     12.06 o 
  -1   8   2       25.73       18.65      3.82 o 
   0   8   2      611.09      614.21     10.07 o 
   1   8   2       69.66       57.75      5.33 o 
   2   8   2       40.59       34.73      6.57 o 
   3   8   2       37.47       40.18      7.85 o 
   4   8   2       44.05       23.63      8.57 o 
   5   8   2       10.30        7.79     11.40 o 
   6   8   2       20.02       21.20     17.73 o 
  -7   9   2        0.00       10.27      9.27 o 
  -6   9   2       24.89       39.30      7.72 o 
  -5   9   2      314.35      258.39     16.44 o 
  -4   9   2       15.09        6.81     12.61 o 
  -3   9   2       25.56       20.04     10.02 o 
  -2   9   2       31.76       26.92      4.45 o 
  -1   9   2       88.55       82.99      6.59 o 
   0   9   2       20.40       29.45      3.84 o 
   1   9   2       78.61       72.41      6.44 o 
   2   9   2        2.24        1.20      6.03 o 
   3   9   2       52.92       51.83      9.64 o 
   4   9   2        0.07       -1.07      7.35 o 
   5   9   2       13.50       12.58     12.19 o 
   6   9   2        7.92       13.58     14.01 o 
  -7  10   2        0.01       -4.68      6.98 o 
  -6  10   2      158.97      137.80     13.32 o 
  -5  10   2        5.12        5.77      8.55 o 
  -4  10   2        0.76        5.50     12.95 o 
  -3  10   2        7.45        3.28      9.85 o 
  -2  10   2      302.20      286.86     10.26 o 
  -1  10   2       78.07       89.81      6.97 o 
   0  10   2      310.70      311.54     11.17 o 
   1  10   2       28.22       34.36      7.37 o 
   2  10   2       31.33       42.33      8.33 o 
   3  10   2       17.35       17.02      8.33 o 
   4  10   2      211.05      189.29     17.08 o 
   5  10   2       47.95       32.77     13.30 o 
  -6  11   2       19.31       19.83      8.68 o 
  -5  11   2        0.96      -18.63     18.63 o 
  -4  11   2       27.23        7.34     22.37 o 
  -3  11   2      136.11      119.50     13.11 o 
  -2  11   2      915.27      889.99     17.57 o 
  -1  11   2      123.96      117.39      8.16 o 
   0  11   2       42.95       30.87      6.38 o 
   1  11   2       86.24       96.55     15.39 o 
   2  11   2       16.84       10.75      8.85 o 
   3  11   2       13.81       16.29      9.68 o 
   4  11   2       10.72        0.82     10.74 o 
   5  11   2       30.52       30.80     19.30 o 
  -6  12   2       39.23       31.95      9.50 o 
  -5  12   2       12.30       -8.73     26.73 o 
  -4  12   2        1.63       -1.80     21.32 o 
  -3  12   2       73.29      102.95     12.84 o 
  -2  12   2       21.05       22.70      5.92 o 
  -1  12   2        4.12        4.93      6.61 o 
   0  12   2      332.87      277.57     14.44 o 
   1  12   2        1.15       -7.58      7.58 o 
   2  12   2       41.22       53.88     12.78 o 
   3  12   2        2.95        0.69     10.80 o 
   4  12   2        9.72      -12.77     12.77 o 
  -5  13   2       11.20        5.54     25.39 o 
  -4  13   2       77.95       31.14     28.07 o 
  -3  13   2       36.88       30.75     11.65 o 
  -2  13   2        0.06       -5.68      5.68 o 
  -1  13   2       15.58       11.22      7.61 o 
   0  13   2        0.37       -0.26      6.44 o 
   1  13   2      222.04      220.23     22.85 o 
   2  13   2       52.76       58.18     13.09 o 
   3  13   2       11.76       -2.06     12.21 o 
  -4  14   2       79.33       75.72     14.61 o 
  -3  14   2       32.08       30.39     13.74 o 
  -2  14   2        6.14        4.18      6.80 o 
  -1  14   2        1.18       -7.86      7.86 o 
   0  14   2        0.21       -0.99     10.05 o 
   1  14   2       22.88       31.67     17.52 o 
   2  14   2       27.30       10.36     13.13 o 
  -3  15   2       29.76       16.55     23.43 o 
  -2  15   2        2.22        5.85      8.57 o 
  -1  15   2        7.77       10.09      9.92 o 
   0  15   2       15.81       26.20     29.96 o 
   1  15   2       80.76       70.25     35.96 o 
   1 -17   3       14.60       39.57     29.38 o 
  -2 -16   3       18.27        6.90     16.30 o 
  -1 -16   3        9.69       42.47     22.74 o 
   0 -16   3        2.35       29.28     17.82 o 
   1 -16   3        6.04        5.25     11.14 o 
   2 -16   3        9.17       27.30     11.74 o 
   3 -16   3        0.63       11.16     30.63 o 
  -3 -15   3      149.97      137.27     27.86 o 
  -2 -15   3       14.83        7.81     13.45 o 
  -1 -15   3       25.25       21.62     11.39 o 
   0 -15   3       10.61        6.75     10.46 o 
   1 -15   3        4.64       -0.46     10.89 o 
   2 -15   3        3.31       -8.35      8.35 o 
   3 -15   3        1.21      -11.67     13.66 o 
   4 -15   3       25.58       -1.29     11.32 o 
  -4 -14   3        6.77       -8.51     15.16 o 
  -3 -14   3        1.84        2.83     23.56 o 
  -2 -14   3      116.64      139.45     21.16 o 
  -1 -14   3        0.68        5.12     10.55 o 
   0 -14   3      148.61      119.18     12.85 o 
   1 -14   3        4.81        4.85      8.96 o 
   2 -14   3      192.18      182.42     29.56 o 
   3 -14   3       12.38       24.44     10.77 o 
   4 -14   3       76.37       54.52     14.51 o 
   5 -14   3       42.70       61.05     18.07 o 
  -5 -13   3       24.31       58.69     40.64 o 
  -4 -13   3        3.69       -2.53     14.86 o 
  -3 -13   3      182.12      182.82     19.87 o 
  -2 -13   3       36.41       45.87     14.25 o 
  -1 -13   3      119.30      130.48     12.46 o 
   0 -13   3        1.68       -0.01      6.06 o 
   1 -13   3      121.80      120.41      7.46 o 
   2 -13   3      104.56      117.51     14.97 o 
   3 -13   3      742.98      751.59     44.89 o 
   4 -13   3        2.60       14.36      8.94 o 
   5 -13   3        2.19       -1.86      9.48 o 
  -5 -12   3        9.62        5.28     19.02 o 
  -4 -12   3        3.40       15.82     12.88 o 
  -3 -12   3        9.15        2.46      9.53 o 
  -2 -12   3        2.43       -1.63      8.18 o 
  -1 -12   3       30.62       45.60      7.94 o 
   0 -12   3        6.82        7.47      5.43 o 
   1 -12   3      103.11      112.78      7.92 o 
   2 -12   3       71.35       68.11     12.43 o 
   3 -12   3       76.15       73.72     11.92 o 
   4 -12   3      250.04      201.62     21.91 o 
   5 -12   3       82.29      104.17     26.31 o 
   6 -12   3        0.78       -9.05      9.62 o 
  -6 -11   3        4.86       -1.81     12.84 o 
  -5 -11   3      115.05       71.69     15.32 o 
  -4 -11   3       14.26        8.35     11.13 o 
  -3 -11   3      652.86      684.22     24.41 o 
  -2 -11   3       49.63       51.96      8.14 o 
  -1 -11   3       23.54       23.45      6.60 o 
   0 -11   3       21.85       23.07      5.59 o 
   1 -11   3      260.59      282.15     13.49 o 
   2 -11   3      130.45      125.94     11.13 o 
   3 -11   3      368.80      344.59     15.86 o 
   4 -11   3      185.46      197.76     15.78 o 
   5 -11   3        0.00        1.74      9.57 o 
   6 -11   3        1.35        4.37     10.23 o 
  -6 -10   3       65.56       70.63     20.77 o 
  -5 -10   3       14.21       17.59     11.93 o 
  -4 -10   3      546.44      567.18     30.85 o 
  -3 -10   3       18.55       21.52      8.69 o 
  -2 -10   3       20.22       28.57      6.07 o 
  -1 -10   3       13.57       16.35      4.50 o 
   0 -10   3      275.63      290.45      9.48 o 
   1 -10   3      127.97      144.39      7.32 o 
   2 -10   3      274.44      289.14     14.34 o 
   3 -10   3       82.23       88.46      8.56 o 
   4 -10   3        8.18       10.30      7.43 o 
   5 -10   3        3.96       17.86      8.26 o 
   6 -10   3        0.34        3.12      8.65 o 
   7 -10   3        2.93       16.43     16.74 o 
  -6  -9   3        2.18       27.19     16.42 o 
  -5  -9   3        0.65       -1.60      8.97 o 
  -4  -9   3      612.64      700.23     27.37 o 
  -3  -9   3       28.81       37.69      7.56 o 
  -2  -9   3        8.47       10.06      4.24 o 
  -1  -9   3        2.39       -0.83      3.98 o 
   0  -9   3        4.08        1.07      3.83 o 
   1  -9   3        7.69        7.45      3.55 o 
   2  -9   3       71.76       67.30      6.22 o 
   3  -9   3      219.42      215.88     10.47 o 
   4  -9   3       12.63        8.39      6.38 o 
   5  -9   3       25.54       31.04      7.53 o 
   6  -9   3       24.65       12.71     10.84 o 
   7  -9   3        0.78       -4.46     14.30 o 
  -7  -8   3       24.34        8.54     26.52 o 
  -6  -8   3       28.68       22.04     16.21 o 
  -5  -8   3      123.60      130.25     13.88 o 
  -4  -8   3       80.60       89.13     10.42 o 
  -3  -8   3        0.00       -0.20      4.63 o 
  -2  -8   3       54.76       56.81      5.02 o 
  -1  -8   3      396.76      438.18     11.24 o 
   0  -8   3      992.69      958.22     16.76 o 
   1  -8   3      293.79      314.03      9.53 o 
   2  -8   3       15.73       29.42      4.32 o 
   3  -8   3        3.81        5.53      4.67 o 
   4  -8   3      372.18      383.09     14.21 o 
   5  -8   3        0.64        0.01      6.67 o 
   6  -8   3       16.18       15.13      7.12 o 
   7  -8   3      132.49      120.24     14.07 o 
  -7  -7   3       23.74       16.43     16.06 o 
  -6  -7   3       69.34       73.00     15.06 o 
  -5  -7   3        4.10       -3.11      7.27 o 
  -4  -7   3      139.94      150.38     10.06 o 
  -3  -7   3        0.02        5.76      4.39 o 
  -2  -7   3        9.58        1.60      3.67 o 
  -1  -7   3       49.89       55.20      4.70 o 
   0  -7   3      502.87      535.68     13.37 o 
   1  -7   3       49.76       57.98      5.05 o 
   2  -7   3       15.51       14.31      3.58 o 
   3  -7   3       25.31       31.22      4.43 o 
   4  -7   3       55.17       65.94      6.70 o 
   5  -7   3       97.54       91.98      9.11 o 
   6  -7   3      130.94      140.92     12.64 o 
   7  -7   3        5.81       10.22      9.00 o 
  -7  -6   3       28.90        4.70     11.85 o 
  -6  -6   3        0.08       -7.78      8.97 o 
  -5  -6   3      258.25      262.31     15.46 o 
  -4  -6   3        1.67       11.31      5.32 o 
  -3  -6   3      314.38      317.54     12.22 o 
  -2  -6   3      440.64      431.19      9.01 o 
  -1  -6   3      469.56      494.87      9.62 o 
   0  -6   3     2439.46     2514.33     39.02 o 
   1  -6   3      179.28      208.44      7.04 o 
   2  -6   3      157.10      155.74      5.31 o 
   3  -6   3       52.02       51.55      3.88 o 
   4  -6   3        3.79        2.25      3.69 o 
   5  -6   3        8.20       10.50      5.39 o 
   6  -6   3      203.11      209.67     12.41 o 
   7  -6   3       25.25       35.97     10.49 o 
  -7  -5   3       18.98       25.28     14.47 o 
  -6  -5   3       10.15        7.02      9.39 o 
  -5  -5   3       68.48       91.76      9.11 o 
  -4  -5   3       89.45       88.12      7.11 o 
  -3  -5   3      185.74      211.41      7.70 o 
  -2  -5   3       79.46       90.04      5.26 o 
  -1  -5   3      301.09      243.85      6.60 o 
   0  -5   3       16.91        9.85      3.64 o 
   1  -5   3       76.17       61.56      3.58 o 
   2  -5   3        2.56        3.77      2.52 o 
   3  -5   3       63.91       63.65      4.25 o 
   4  -5   3      309.35      320.47      8.64 o 
   5  -5   3        1.75       -4.88      5.06 o 
   6  -5   3       85.63       78.06     11.58 o 
   7  -5   3       18.49        8.62      7.98 o 
   8  -5   3        1.95       -0.04     33.07 o 
  -8  -4   3       33.53       37.33     16.53 o 
  -7  -4   3       82.70       71.11      9.83 o 
  -6  -4   3       72.26       60.33      9.01 o 
  -5  -4   3       36.62       40.22      6.70 o 
  -4  -4   3      224.84      258.86     14.89 o 
  -3  -4   3       33.51       43.35      4.68 o 
  -2  -4   3      530.33      519.51      8.95 o 
  -1  -4   3     1529.79     1423.12     17.22 o 
   0  -4   3        0.65       -2.84      2.84 o 
   1  -4   3        5.99        1.36      2.16 o 
   2  -4   3      117.53      108.02      4.84 o 
   3  -4   3     3639.51     3621.31     37.85 o 
   4  -4   3       61.63       62.02      6.63 o 
   5  -4   3       29.91       28.16      7.05 o 
   6  -4   3        3.35       -3.70      6.68 o 
   7  -4   3        3.14       12.66      8.49 o 
   8  -4   3       21.72       19.07     17.70 o 
  -8  -3   3       15.75       20.50     15.49 o 
  -7  -3   3       34.45       15.37      7.31 o 
  -6  -3   3        5.39        0.56      5.63 o 
  -5  -3   3       27.64       18.90      5.31 o 
  -4  -3   3      143.30      161.97      7.49 o 
  -3  -3   3     6582.37     7000.14     64.10 o 
  -2  -3   3      194.45      190.05      5.18 o 
  -1  -3   3     1947.46     1678.27     15.91 o 
   0  -3   3      439.99      437.46      7.79 o 
   1  -3   3       30.53       43.66      2.56 o 
   2  -3   3      773.72      721.61     10.79 o 
   3  -3   3     3278.18     3296.36     33.66 o 
   4  -3   3        1.33        0.46      3.43 o 
   5  -3   3       14.88        5.40      6.91 o 
   6  -3   3      248.73      217.20     12.96 o 
   7  -3   3        3.08       -3.15      7.61 o 
   8  -3   3       15.06       27.39     16.18 o 
  -8  -2   3       19.32       10.09     15.68 o 
  -7  -2   3        7.16        5.66     11.12 o 
  -6  -2   3       16.91       12.16      5.28 o 
  -5  -2   3       61.49       56.91      5.26 o 
  -4  -2   3      292.98      316.21      8.35 o 
  -3  -2   3       71.82       72.34      3.98 o 
  -2  -2   3        0.05       -2.11      2.11 o 
  -1  -2   3     2625.99     2328.16     23.59 o 
   0  -2   3      774.72      761.80     12.52 o 
   1  -2   3     5852.55     5330.83     48.96 o 
   2  -2   3     1800.89     1803.29     18.87 o 
   3  -2   3        7.33       11.68      2.77 o 
   4  -2   3      216.00      258.55      7.39 o 
   5  -2   3      152.47      163.82     10.72 o 
   6  -2   3       31.84       31.54      8.03 o 
   7  -2   3       16.63       19.38     11.56 o 
   8  -2   3        5.48       13.18     15.77 o 
  -8  -1   3       92.13      125.08     21.67 o 
  -7  -1   3       16.83       12.49     10.22 o 
  -6  -1   3      136.21      147.77     10.07 o 
  -5  -1   3       50.17       46.68      6.50 o 
  -4  -1   3       50.08       53.43      4.61 o 
  -3  -1   3     1295.23     1397.87     15.75 o 
  -2  -1   3        0.98       -0.03      2.01 o 
  -1  -1   3     1192.42     1027.94     11.64 o 
   0  -1   3     2085.01     1398.04    121.81 o 
   1  -1   3       13.45       10.47      2.25 o 
   2  -1   3      263.66      228.01      5.07 o 
   3  -1   3        0.51        3.45      2.79 o 
   4  -1   3       44.49       46.55      4.30 o 
   5  -1   3       27.43       16.62      7.81 o 
   6  -1   3      177.46      219.06     14.82 o 
   7  -1   3       36.38       34.82     14.91 o 
   8  -1   3       49.85       24.03     18.29 o 
  -8   0   3        3.70       40.32     17.91 o 
  -7   0   3      101.88      109.55     16.54 o 
  -6   0   3      113.67      120.26     10.07 o 
  -5   0   3       21.45       25.19      5.00 o 
  -4   0   3      216.87      218.02      7.52 o 
  -3   0   3      196.30      198.30      5.59 o 
  -2   0   3     1823.35     1711.52     17.00 o 
  -1   0   3     3901.47     3587.03     30.49 o 
   0   0   3     9109.37     7998.86     73.26 o 
   1   0   3    45785.11    40652.02    295.91 o 
   2   0   3     1844.89     1605.31     17.69 o 
   3   0   3      475.30      474.22      9.72 o 
   4   0   3       15.99       22.24      4.03 o 
   5   0   3       38.84       30.26      6.03 o 
   6   0   3        4.60        7.37      5.98 o 
   7   0   3      187.36      198.71     22.16 o 
   8   0   3        0.00      -15.86     30.47 o 
  -8   1   3       25.51       23.18     10.78 o 
  -7   1   3       22.41       13.68      9.01 o 
  -6   1   3       29.91       21.73      7.05 o 
  -5   1   3        0.08        3.03      4.04 o 
  -4   1   3      784.00      795.14     13.88 o 
  -3   1   3      338.82      357.43      8.73 o 
  -2   1   3      924.13      809.69     10.28 o 
  -1   1   3     7594.39     7121.31     58.94 o 
   0   1   3     1169.29     1076.67     10.73 o 
   1   1   3    12532.79    11642.64     82.99 o 
   2   1   3      927.48      858.06     10.99 o 
   3   1   3       37.41       44.76      4.30 o 
   4   1   3      466.58      483.18     10.85 o 
   5   1   3       43.02       46.05      9.35 o 
   6   1   3        0.99       -1.72      7.19 o 
   7   1   3      135.96      139.64     17.03 o 
  -8   2   3       17.54       21.62     12.02 o 
  -7   2   3        1.85        9.63      7.70 o 
  -6   2   3       10.71        6.12      6.13 o 
  -5   2   3      496.68      512.45     12.56 o 
  -4   2   3       24.57       16.78      3.37 o 
  -3   2   3      240.67      255.28      6.19 o 
  -2   2   3      169.97      163.48      3.99 o 
  -1   2   3      995.67      824.09      9.42 o 
   0   2   3    17136.49    15960.20    118.38 o 
   1   2   3     5262.79     4922.36     41.20 o 
   2   2   3      856.48      792.48     11.16 o 
   3   2   3       33.73       38.05      3.94 o 
   4   2   3        7.43       19.77      4.49 o 
   5   2   3       74.46       85.55      9.16 o 
   6   2   3      204.29      192.90     18.35 o 
   7   2   3      305.66      378.48     22.17 o 
  -8   3   3       11.12        5.35     10.31 o 
  -7   3   3       35.56       43.94      9.03 o 
  -6   3   3       18.12       15.20      5.14 o 
  -5   3   3        0.01       -3.56      4.41 o 
  -4   3   3      102.69       84.43      5.17 o 
  -3   3   3      208.56      233.68      6.06 o 
  -2   3   3     1185.76     1081.18     17.66 o 
  -1   3   3     1066.22      992.26     15.82 o 
   0   3   3      337.49      338.78      5.79 o 
   1   3   3      560.87      499.18      8.62 o 
   2   3   3      842.34      864.51     14.04 o 
   3   3   3       12.47        4.92      3.44 o 
   4   3   3      378.62      371.05     12.62 o 
   5   3   3      311.27      344.80     17.01 o 
   6   3   3        4.45        0.44      9.86 o 
   7   3   3       23.34       -8.63     12.07 o 
  -8   4   3       88.43      115.63     26.16 o 
  -7   4   3       19.95       17.38      7.82 o 
  -6   4   3        1.15       -1.56      5.73 o 
  -5   4   3        0.25        4.80      4.22 o 
  -4   4   3        1.17       -1.20      3.48 o 
  -3   4   3       42.63       56.19      4.76 o 
  -2   4   3      308.03      335.78     12.37 o 
  -1   4   3       37.07       41.42      3.66 o 
   0   4   3       76.95       94.16      4.00 o 
   1   4   3       25.23       20.21      3.03 o 
   2   4   3     2374.19     2633.73     28.49 o 
   3   4   3      120.34      135.96      7.07 o 
   4   4   3        0.27       -0.52      5.99 o 
   5   4   3        9.36        9.39      8.19 o 
   6   4   3      519.98      518.36     28.69 o 
   7   4   3       31.62       40.45     15.33 o 
  -8   5   3       53.45       55.70      9.83 o 
  -7   5   3       15.19        8.72      8.43 o 
  -6   5   3        1.49       -5.98      5.98 o 
  -5   5   3       38.08       35.79      8.76 o 
  -4   5   3      132.88      122.36      6.79 o 
  -3   5   3       52.55       40.72      5.27 o 
  -2   5   3      949.75      978.40     34.61 o 
  -1   5   3      398.57      364.12      7.69 o 
   0   5   3       41.21       39.61      3.61 o 
   1   5   3      154.38      143.06      5.96 o 
   2   5   3       23.94       18.34      3.69 o 
   3   5   3       53.66       62.80      5.73 o 
   4   5   3       18.36       19.08      7.50 o 
   5   5   3      164.56      206.25     16.34 o 
   6   5   3       73.03       59.61     19.33 o 
   7   5   3      195.57      172.89     28.08 o 
  -8   6   3       16.94       45.27     15.72 o 
  -7   6   3       25.95       20.43      9.03 o 
  -6   6   3        0.57        9.31      6.60 o 
  -5   6   3        5.34       11.03      5.12 o 
  -4   6   3       54.25       48.47      4.41 o 
  -3   6   3        0.10        1.37      6.26 o 
  -2   6   3      393.87      413.65     65.15 o 
  -1   6   3      227.12      205.03      6.11 o 
   0   6   3       41.55       42.80      3.20 o 
   1   6   3        3.74       -0.17      3.09 o 
   2   6   3      376.33      389.42     11.20 o 
   3   6   3        4.13        1.85      5.02 o 
   4   6   3      126.54      155.10     12.42 o 
   5   6   3      155.18      152.78     20.50 o 
   6   6   3       41.02       32.42     17.40 o 
  -7   7   3       23.25       16.94      9.84 o 
  -6   7   3      272.13      249.37     13.69 o 
  -5   7   3       41.51       30.41      5.89 o 
  -4   7   3      130.95      140.24     13.86 o 
  -3   7   3     1200.21     1211.61     33.49 o 
  -2   7   3       22.49       17.06      4.05 o 
  -1   7   3      281.35      293.64      7.92 o 
   0   7   3       18.83       20.74      3.08 o 
   1   7   3        1.21        2.54      3.45 o 
   2   7   3      205.10      219.32      9.97 o 
   3   7   3       73.49       92.78      8.52 o 
   4   7   3       75.32       46.17      9.36 o 
   5   7   3       16.33        0.02     10.28 o 
   6   7   3       28.69       24.24     16.94 o 
  -7   8   3        6.92       -2.32      8.59 o 
  -6   8   3        0.38        0.67      6.11 o 
  -5   8   3      182.91      153.82      9.40 o 
  -4   8   3        7.74       -9.01      9.01 o 
  -3   8   3        3.03        3.99      8.86 o 
  -2   8   3        7.71        5.42      4.59 o 
  -1   8   3       16.57       29.56      4.34 o 
   0   8   3      127.13      128.81      5.32 o 
   1   8   3       95.60      107.97      6.52 o 
   2   8   3        3.37        2.39      5.41 o 
   3   8   3       49.33       40.68      7.18 o 
   4   8   3        0.03        2.71      7.49 o 
   5   8   3        9.37       14.59     11.95 o 
   6   8   3        0.40      -10.26     15.18 o 
  -7   9   3       40.17       47.98      9.18 o 
  -6   9   3        7.28        7.75      4.78 o 
  -5   9   3       70.08       50.49     18.68 o 
  -4   9   3       40.66       58.76     14.43 o 
  -3   9   3       11.72       15.82     10.50 o 
  -2   9   3      239.99      239.43      8.57 o 
  -1   9   3      166.72      149.33      7.92 o 
   0   9   3       15.20       16.68      4.54 o 
   1   9   3       14.47       13.02      4.84 o 
   2   9   3       35.31       36.80      6.98 o 
   3   9   3      151.16      169.49     13.42 o 
   4   9   3       61.80       49.78      9.73 o 
   5   9   3       71.61       61.63     14.81 o 
  -6  10   3       91.87      100.48     11.51 o 
  -5  10   3       55.69       12.67     25.51 o 
  -4  10   3       27.30       -2.40     10.44 o 
  -3  10   3        0.07        3.55      9.98 o 
  -2  10   3       64.10       73.66      5.34 o 
  -1  10   3      196.95      192.69      9.38 o 
   0  10   3       10.37       19.16      6.11 o 
   1  10   3      399.30      373.20     21.53 o 
   2  10   3      138.79      153.77     12.20 o 
   3  10   3       58.93       58.86     11.18 o 
   4  10   3       48.58       48.15     13.66 o 
   5  10   3      125.16      169.24     26.41 o 
  -6  11   3        3.96       -0.87      7.28 o 
  -5  11   3       81.93       47.88     28.03 o 
  -4  11   3       17.31       23.26     18.32 o 
  -3  11   3      269.97      286.34     33.97 o 
  -2  11   3     1154.45     1122.16     20.75 o 
  -1  11   3       63.32       63.77      8.12 o 
   0  11   3       15.96        5.64      6.30 o 
   1  11   3        1.45       -0.70      6.96 o 
   2  11   3       16.45        7.67      8.96 o 
   3  11   3       14.60        9.81      9.63 o 
   4  11   3        0.02       -6.85     11.38 o 
  -5  12   3        9.59      -15.53     19.22 o 
  -4  12   3       63.48       13.65     28.39 o 
  -3  12   3      127.67      132.65     10.60 o 
  -2  12   3      153.24      146.73      8.20 o 
  -1  12   3        2.84        9.69      6.52 o 
   0  12   3      267.68      257.00     14.99 o 
   1  12   3       11.76       10.97      8.80 o 
   2  12   3        0.18        1.48      9.43 o 
   3  12   3       11.74       16.39     12.42 o 
   4  12   3        1.50      -18.22     18.26 o 
  -5  13   3        4.22       11.04     30.17 o 
  -4  13   3        0.38      -16.10     17.52 o 
  -3  13   3      104.50       92.87     12.90 o 
  -2  13   3       31.88       40.77      8.09 o 
  -1  13   3       17.47        3.36     11.72 o 
   0  13   3        0.81        5.53     32.88 o 
   1  13   3       21.28       37.00     13.06 o 
   2  13   3        0.70      -10.15     10.15 o 
   3  13   3        5.84       -3.38     13.38 o 
  -4  14   3       15.66        7.37     15.63 o 
  -3  14   3       15.99       17.03      9.57 o 
  -2  14   3       17.93       15.22      7.60 o 
  -1  14   3        3.63       -0.88     11.63 o 
   0  14   3       20.48        8.98     16.39 o 
   1  14   3       25.75       20.45     17.96 o 
   2  14   3        0.03        7.95     18.82 o 
  -3  15   3       12.35       -9.44     26.48 o 
  -2  15   3        2.27       -8.47      8.47 o 
  -1  15   3        0.61        4.05     22.07 o 
   0  15   3        3.79       -4.83     26.40 o 
   1 -17   4       45.75       54.05     31.73 o 
   2 -17   4       11.51       19.08     24.30 o 
  -2 -16   4        0.16       19.60     18.00 o 
  -1 -16   4       17.45       38.61     25.89 o 
   0 -16   4       24.09       16.04     17.27 o 
   1 -16   4       62.98       44.43     13.97 o 
   2 -16   4        1.78        0.13     10.05 o 
   3 -16   4        0.98        0.00     23.08 o 
  -3 -15   4       24.59       28.09     18.84 o 
  -2 -15   4        3.14       12.44     18.97 o 
  -1 -15   4      123.90      131.08     16.71 o 
   0 -15   4        6.26        1.55     12.25 o 
   1 -15   4        6.95       17.63     10.99 o 
   2 -15   4       10.01       -1.26     13.34 o 
   3 -15   4        8.56        6.59     12.59 o 
   4 -15   4       11.49       16.02     13.62 o 
  -4 -14   4        5.63       -4.96     21.10 o 
  -3 -14   4        3.91        8.33     18.24 o 
  -2 -14   4       31.68       37.02     13.95 o 
  -1 -14   4      123.39      112.31     13.83 o 
   0 -14   4       58.71       62.90     10.78 o 
   1 -14   4      141.43      143.03      9.41 o 
   2 -14   4       87.89       41.58     14.66 o 
   3 -14   4        3.69       -3.05     13.40 o 
   4 -14   4       68.29      102.72     44.23 o 
   5 -14   4        1.47       20.63     14.26 o 
  -5 -13   4       16.06       -3.96     20.61 o 
  -4 -13   4       82.57       82.26     19.90 o 
  -3 -13   4      323.88      357.38     23.02 o 
  -2 -13   4       39.38       28.98     10.85 o 
  -1 -13   4       13.06       21.67      8.43 o 
   0 -13   4        2.63        7.12      6.88 o 
   1 -13   4       25.42       15.05      6.09 o 
   2 -13   4       41.97       30.72     13.93 o 
   3 -13   4      197.16      168.71     16.79 o 
   4 -13   4        2.70       -1.99      9.35 o 
   5 -13   4        3.47        0.26     12.93 o 
  -5 -12   4       22.17       26.39     33.74 o 
  -4 -12   4        6.02       -3.15     12.04 o 
  -3 -12   4        0.18       -2.82      9.18 o 
  -2 -12   4      318.30      342.10     20.27 o 
  -1 -12   4        3.53        2.32      6.10 o 
   0 -12   4       29.68       34.76      7.18 o 
   1 -12   4       81.24       94.66      8.27 o 
   2 -12   4        1.18       -8.14      8.14 o 
   3 -12   4        9.07        4.84      9.32 o 
   4 -12   4        3.54        7.75      9.46 o 
   5 -12   4        9.93       34.63     14.23 o 
   6 -12   4        0.20      -10.41     13.29 o 
  -6 -11   4       25.92       18.77     17.81 o 
  -5 -11   4       21.69       18.09     12.80 o 
  -4 -11   4       41.12       42.57     11.85 o 
  -3 -11   4       24.61       30.34     12.04 o 
  -2 -11   4      207.59      242.47     12.70 o 
  -1 -11   4      144.44      160.70     11.66 o 
   0 -11   4        9.38        4.74      5.63 o 
   1 -11   4      182.48      195.14      8.67 o 
   2 -11   4       20.68       18.32      5.31 o 
   3 -11   4      283.36      283.25     18.87 o 
   4 -11   4        6.25       -1.40      8.19 o 
   5 -11   4      114.18      134.28     16.38 o 
   6 -11   4        0.16        2.75     10.56 o 
  -6 -10   4       25.15       35.55     17.35 o 
  -5 -10   4       21.66       13.38     11.94 o 
  -4 -10   4        0.23       -4.16      9.34 o 
  -3 -10   4      744.44      727.96     24.21 o 
  -2 -10   4        4.00        1.79      5.63 o 
  -1 -10   4       59.53       69.34      6.19 o 
   0 -10   4        9.84       11.86      4.71 o 
   1 -10   4        1.13        3.79      3.96 o 
   2 -10   4       82.89       99.68     10.70 o 
   3 -10   4      137.61      150.18     12.27 o 
   4 -10   4       77.77       70.68     15.23 o 
   5 -10   4      112.71      141.76     16.61 o 
   6 -10   4        0.66       -4.18      9.15 o 
   7 -10   4       25.33       12.78     16.13 o 
  -7  -9   4        2.72      -11.88     28.37 o 
  -6  -9   4        0.05        1.45     14.79 o 
  -5  -9   4      227.95      214.64     19.28 o 
  -4  -9   4      217.12      254.02     17.41 o 
  -3  -9   4      171.52      133.45     12.02 o 
  -2  -9   4       87.74       90.45      6.64 o 
  -1  -9   4       13.73       15.76      4.41 o 
   0  -9   4        4.69        7.84      4.20 o 
   1  -9   4        0.21        0.38      4.23 o 
   2  -9   4        4.74        2.99      3.93 o 
   3  -9   4        2.38        7.02      4.39 o 
   4  -9   4       11.46       12.64      8.38 o 
   5  -9   4        7.10        4.84      8.27 o 
   6  -9   4       36.14       52.61     12.07 o 
   7  -9   4        0.68       -3.81     14.90 o 
  -7  -8   4        0.10       -9.36     18.69 o 
  -6  -8   4       94.39       87.12     20.69 o 
  -5  -8   4       33.05       58.36     12.75 o 
  -4  -8   4      361.83      378.22     15.93 o 
  -3  -8   4       30.73       26.99      5.75 o 
  -2  -8   4      162.49      188.88      7.31 o 
  -1  -8   4      142.31      178.67      7.60 o 
   0  -8   4     4096.53     4509.35     81.32 o 
   1  -8   4       72.40       81.99      6.95 o 
   2  -8   4       65.96       61.79      4.60 o 
   3  -8   4      184.64      186.62      8.38 o 
   4  -8   4       55.37       60.26      8.10 o 
   5  -8   4      241.59      241.34     17.93 o 
   6  -8   4       22.65       15.51      8.16 o 
   7  -8   4       10.76       -1.76      8.64 o 
  -7  -7   4        1.50      -10.12     13.63 o 
  -6  -7   4        0.16        0.64      9.88 o 
  -5  -7   4        1.27        5.84      7.80 o 
  -4  -7   4        0.01       -6.05      6.05 o 
  -3  -7   4        0.02        3.48      4.30 o 
  -2  -7   4       18.98       21.64      4.81 o 
  -1  -7   4      269.60      333.32      9.32 o 
   0  -7   4      297.75      313.99     10.56 o 
   1  -7   4      194.46      213.36      8.09 o 
   2  -7   4       67.74       72.43      5.03 o 
   3  -7   4      483.51      472.21      9.38 o 
   4  -7   4        4.31        4.09      4.03 o 
   5  -7   4       29.96       19.68      6.16 o 
   6  -7   4        8.11       18.64      8.73 o 
   7  -7   4       10.48        8.91     16.01 o 
  -7  -6   4      165.15      123.29     22.27 o 
  -6  -6   4       12.78       20.58     12.30 o 
  -5  -6   4      157.21      172.49     12.99 o 
  -4  -6   4       29.45       22.68      6.55 o 
  -3  -6   4      101.14      111.33      7.12 o 
  -2  -6   4        4.16        2.95      3.50 o 
  -1  -6   4      734.11      709.02     12.06 o 
   0  -6   4     1067.61     1157.14     21.34 o 
   1  -6   4       68.28       78.84      4.05 o 
   2  -6   4      256.16      278.47      8.30 o 
   3  -6   4      408.93      406.43      9.48 o 
   4  -6   4       37.85       36.41      4.67 o 
   5  -6   4      298.33      294.17     13.62 o 
   6  -6   4      142.75      109.36     10.90 o 
   7  -6   4        3.28        9.01     11.75 o 
  -8  -5   4        0.41       -8.79      8.79 o 
  -7  -5   4        8.48        7.93      8.10 o 
  -6  -5   4      131.53      140.64     14.36 o 
  -5  -5   4        9.20        5.82      5.92 o 
  -4  -5   4       51.56       61.17      6.23 o 
  -3  -5   4      271.30      266.54      8.80 o 
  -2  -5   4      877.57      805.22     12.75 o 
  -1  -5   4      156.04      133.33      5.15 o 
   0  -5   4        3.80       -0.43      2.97 o 
   1  -5   4      201.63      196.96      6.13 o 
   2  -5   4       16.41       17.70      3.20 o 
   3  -5   4      562.30      558.28     10.80 o 
   4  -5   4      364.77      389.52     10.54 o 
   5  -5   4        7.91        9.56      6.05 o 
   6  -5   4       22.66       38.05      8.60 o 
   7  -5   4      176.69      150.93     13.88 o 
  -8  -4   4      119.03      118.84     21.03 o 
  -7  -4   4       97.84      108.99     12.96 o 
  -6  -4   4       27.17       22.89      7.28 o 
  -5  -4   4       14.13       16.81      5.67 o 
  -4  -4   4       10.59        7.57      4.23 o 
  -3  -4   4      134.13      159.09      6.10 o 
  -2  -4   4      468.51      421.10      7.88 o 
  -1  -4   4      383.60      294.94      7.63 o 
   0  -4   4       72.58       65.36      4.98 o 
   1  -4   4     2334.02     2146.43     23.35 o 
   2  -4   4       19.30       20.75      3.34 o 
   3  -4   4      877.25      795.93     12.55 o 
   4  -4   4      103.61      124.42      7.54 o 
   5  -4   4        0.35        0.42      5.77 o 
   6  -4   4       17.42       13.66      7.81 o 
   7  -4   4       11.20        6.07      8.83 o 
  -8  -3   4       55.42       88.87     21.29 o 
  -7  -3   4       27.60       25.28     12.95 o 
  -6  -3   4       17.44       11.38      5.68 o 
  -5  -3   4       93.26      101.59      8.06 o 
  -4  -3   4      335.41      335.33      8.39 o 
  -3  -3   4      130.99      116.72      4.52 o 
  -2  -3   4      296.39      282.17      7.25 o 
  -1  -3   4       54.02       56.55      3.49 o 
   0  -3   4      206.41      157.50      6.95 o 
   1  -3   4    11494.40     9958.59     85.58 o 
   2  -3   4        0.61        2.14      2.51 o 
   3  -3   4     1358.52     1403.42     16.39 o 
   4  -3   4      367.15      436.26     14.55 o 
   5  -3   4        7.49        1.03      7.19 o 
   6  -3   4       10.74       11.18      7.44 o 
   7  -3   4        1.85       -9.62      9.62 o 
  -8  -2   4       10.49       25.76     16.48 o 
  -7  -2   4        9.27        1.33     10.45 o 
  -6  -2   4        6.50        1.56      8.03 o 
  -5  -2   4        0.08        5.34      4.00 o 
  -4  -2   4      234.07      276.83     10.01 o 
  -3  -2   4      193.14      202.21      5.52 o 
  -2  -2   4        2.64       -0.14      2.32 o 
  -1  -2   4     5742.77     5457.35     49.96 o 
   0  -2   4     5458.20     4967.99     53.05 o 
   1  -2   4     2338.19     2027.31     20.08 o 
   2  -2   4     3857.98     3542.20     32.43 o 
   3  -2   4      728.31      686.33     11.21 o 
   4  -2   4       52.01       53.93      4.62 o 
   5  -2   4        1.05        2.34      4.48 o 
   6  -2   4       24.07       23.36      8.50 o 
   7  -2   4      118.15      141.59     22.48 o 
  -8  -1   4       36.99       30.11     15.81 o 
  -7  -1   4        3.10       15.70     13.67 o 
  -6  -1   4        2.20        4.79      6.37 o 
  -5  -1   4      276.49      283.18     13.12 o 
  -4  -1   4       95.11      109.18      6.94 o 
  -3  -1   4      113.48      100.56      3.54 o 
  -2  -1   4      780.05      714.53      9.18 o 
  -1  -1   4     7237.46     6939.02     58.83 o 
   0  -1   4      980.28      951.04     16.14 o 
   1  -1   4    16260.33    15257.05    140.20 o 
   2  -1   4      233.48      198.90      7.38 o 
   3  -1   4       98.35      120.20      5.52 o 
   4  -1   4      126.11      129.65      8.49 o 
   5  -1   4        6.84       -3.09      4.84 o 
   6  -1   4       50.63       52.38      6.59 o 
   7  -1   4       20.74       39.35     15.17 o 
  -8   0   4       20.50       10.48     11.93 o 
  -7   0   4      135.87      160.53     19.09 o 
  -6   0   4     2436.38     2532.22     38.46 o 
  -5   0   4       83.55       70.95      6.89 o 
  -4   0   4      131.42      136.07      6.68 o 
  -3   0   4        0.12       -0.57      2.83 o 
  -2   0   4     3973.46     3802.84     34.88 o 
  -1   0   4     7330.06     6816.64     60.54 o 
   0   0   4     9556.03     8528.68     75.90 o 
   1   0   4     2259.20     2054.65     19.51 o 
   2   0   4      835.86      773.85     10.97 o 
   3   0   4       60.57       56.41      4.77 o 
   4   0   4       34.19       33.72      5.41 o 
   5   0   4       40.49       23.50      8.77 o 
   6   0   4       35.65       16.56      7.65 o 
   7   0   4       11.05       12.81      8.47 o 
  -8   1   4       59.01       40.79     11.39 o 
  -7   1   4      307.85      308.89     17.86 o 
  -6   1   4      762.22      740.86     20.49 o 
  -5   1   4     1003.09     1003.89     18.23 o 
  -4   1   4        4.22        0.71      3.34 o 
  -3   1   4       43.00       56.40      4.52 o 
  -2   1   4     1724.33     1731.25     19.35 o 
  -1   1   4      383.95      366.25      6.16 o 
   0   1   4      711.18      645.42      8.89 o 
   1   1   4     4050.14     3949.91     32.99 o 
   2   1   4       99.10       92.43      4.24 o 
   3   1   4      276.72      304.63      8.38 o 
   4   1   4        2.54        6.61      4.45 o 
   5   1   4       75.20       61.87      9.51 o 
   6   1   4       22.17       31.13      8.92 o 
   7   1   4        9.55        8.97      9.18 o 
  -8   2   4        2.27       -2.89     10.35 o 
  -7   2   4      472.94      471.86     21.30 o 
  -6   2   4      814.45      863.97     21.22 o 
  -5   2   4        0.42        8.02      4.25 o 
  -4   2   4      359.87      356.00      7.73 o 
  -3   2   4       22.66       17.67      2.95 o 
  -2   2   4      591.36      532.71      9.13 o 
  -1   2   4     4384.36     4267.68     41.38 o 
   0   2   4    14785.17    13614.10    107.99 o 
   1   2   4      131.05      140.59      4.51 o 
   2   2   4       59.12       57.56      4.07 o 
   3   2   4      134.29      157.81      6.43 o 
   4   2   4       33.84       35.12      6.14 o 
   5   2   4      441.50      469.89     20.57 o 
   6   2   4       48.35       58.19     12.08 o 
   7   2   4       19.01        8.05     11.20 o 
  -8   3   4       23.14       18.37     10.52 o 
  -7   3   4       81.60       95.25     11.39 o 
  -6   3   4        0.03        3.34      6.10 o 
  -5   3   4      287.64      262.45     10.10 o 
  -4   3   4       73.26       67.98      4.04 o 
  -3   3   4      475.44      524.77     11.03 o 
  -2   3   4        0.68       -2.62      2.62 o 
  -1   3   4     2650.38     2646.92     30.06 o 
   0   3   4      601.81      564.17      9.36 o 
   1   3   4     1835.75     1924.03     21.56 o 
   2   3   4       25.07       18.15      3.56 o 
   3   3   4      139.02      154.41      7.30 o 
   4   3   4      384.97      342.85     14.63 o 
   5   3   4      625.40      626.64     28.11 o 
   6   3   4        8.82       26.09     11.38 o 
   7   3   4        1.24       -4.68     11.94 o 
  -8   4   4        3.19       26.06     11.30 o 
  -7   4   4       71.06       78.85      9.59 o 
  -6   4   4       35.77       38.53      6.32 o 
  -5   4   4        7.22       10.86      5.46 o 
  -4   4   4       13.57        5.99      4.93 o 
  -3   4   4      436.49      470.79     16.34 o 
  -2   4   4      485.19      510.69     19.01 o 
  -1   4   4       29.68       32.14      3.20 o 
   0   4   4      471.08      445.86      8.81 o 
   1   4   4      399.09      416.23      8.66 o 
   2   4   4       75.01       89.35      5.32 o 
   3   4   4       47.75       57.28      5.71 o 
   4   4   4        3.28       -3.96      6.65 o 
   5   4   4       46.77       38.17     15.08 o 
   6   4   4      181.52      170.17     24.85 o 
   7   4   4       24.21       23.57     15.37 o 
  -8   5   4       18.90       31.79     15.52 o 
  -7   5   4      121.49      118.55     13.99 o 
  -6   5   4       39.62       38.47      8.85 o 
  -5   5   4      127.96      147.62      8.93 o 
  -4   5   4       79.22       83.19      7.37 o 
  -3   5   4      500.35      516.78     12.08 o 
  -2   5   4       88.65       87.08      8.03 o 
  -1   5   4        3.41        2.25      2.25 o 
   0   5   4        7.97       10.77      2.88 o 
   1   5   4      820.36      840.85     14.08 o 
   2   5   4      249.27      275.77      8.58 o 
   3   5   4       88.58       89.82      7.78 o 
   4   5   4       42.73       32.70      8.16 o 
   5   5   4       43.32       42.09     19.76 o 
   6   5   4        2.06       -5.36     15.85 o 
   7   5   4       55.73       46.83     41.80 o 
  -8   6   4       35.60       52.05     22.61 o 
  -7   6   4        5.53        5.74      8.55 o 
  -6   6   4      189.04      170.99     13.06 o 
  -5   6   4       12.61       10.26      5.19 o 
  -4   6   4       62.07       60.84      5.35 o 
  -3   6   4      156.16      186.44     19.83 o 
  -2   6   4      294.20      280.69     11.19 o 
  -1   6   4      660.89      653.48     12.10 o 
   0   6   4      142.64      145.45      5.80 o 
   1   6   4     1085.76     1061.92     16.04 o 
   2   6   4        8.62        8.54      4.27 o 
   3   6   4        3.72        3.51      5.36 o 
   4   6   4        4.78       -0.74      7.24 o 
   5   6   4       48.77       58.83     13.11 o 
   6   6   4       17.31       31.45     18.38 o 
  -7   7   4       64.48       57.15     13.83 o 
  -6   7   4       33.75       32.29      8.51 o 
  -5   7   4      138.83      118.17     10.21 o 
  -4   7   4        5.51        6.10      9.59 o 
  -3   7   4       40.22       33.08     15.21 o 
  -2   7   4      305.96      317.83     11.83 o 
  -1   7   4        6.28        6.77      3.48 o 
   0   7   4       60.25       69.49      5.34 o 
   1   7   4      210.94      252.64      8.74 o 
   2   7   4       12.04       11.00      5.37 o 
   3   7   4      194.75      204.95     11.03 o 
   4   7   4       30.28       37.59      8.80 o 
   5   7   4       29.64       34.40     12.95 o 
   6   7   4        9.63        7.80     18.12 o 
  -7   8   4       48.04       54.89     10.02 o 
  -6   8   4      201.91      182.39     10.28 o 
  -5   8   4       25.43       25.98     10.87 o 
  -4   8   4       47.25       63.93     13.92 o 
  -3   8   4       45.48       69.22     17.69 o 
  -2   8   4        0.62        1.03      3.44 o 
  -1   8   4      131.08      151.37      7.55 o 
   0   8   4      105.63      101.55      5.10 o 
   1   8   4        0.21        0.69      4.39 o 
   2   8   4      144.07      149.68      9.89 o 
   3   8   4        1.34        9.13      6.21 o 
   4   8   4       13.56        9.90      8.71 o 
   5   8   4        5.59        6.43     13.34 o 
   6   8   4        0.12       -9.46     15.68 o 
  -7   9   4        1.79       10.45      7.30 o 
  -6   9   4        0.21       10.57      9.37 o 
  -5   9   4        6.25        3.79     11.86 o 
  -4   9   4       59.25       64.60     14.92 o 
  -3   9   4       35.45       14.11     15.21 o 
  -2   9   4        7.14        6.46      3.42 o 
  -1   9   4       29.60       19.85      6.53 o 
   0   9   4        0.12       -2.67      5.00 o 
   1   9   4       83.08      105.62      9.52 o 
   2   9   4        5.91        1.01      6.12 o 
   3   9   4       14.16       17.16      7.64 o 
   4   9   4       13.17       14.50      8.39 o 
   5   9   4      115.29      132.86     17.70 o 
  -6  10   4       10.02        9.36     13.70 o 
  -5  10   4        6.18       -8.94     21.99 o 
  -4  10   4        9.48        1.08     11.18 o 
  -3  10   4        0.41       -0.55     13.87 o 
  -2  10   4      571.39      539.64     12.83 o 
  -1  10   4       18.69       17.18      5.60 o 
   0  10   4      429.92      442.30     17.12 o 
   1  10   4       39.14       32.99      8.63 o 
   2  10   4       51.53       40.33     12.15 o 
   3  10   4        0.19       -8.32      8.32 o 
   4  10   4        8.07        1.72     11.12 o 
   5  10   4      121.06       85.69     22.38 o 
  -6  11   4        0.10       18.49     11.52 o 
  -5  11   4        0.76       18.46     27.23 o 
  -4  11   4        0.07        2.68     19.39 o 
  -3  11   4      278.81      238.42     15.76 o 
  -2  11   4      211.51      226.90      9.21 o 
  -1  11   4      156.90      197.81     12.05 o 
   0  11   4        8.87       -0.38      8.62 o 
   1  11   4        0.68        1.83      7.46 o 
   2  11   4       43.46       48.70      9.97 o 
   3  11   4       33.11       46.93     13.80 o 
   4  11   4      100.30       87.95     16.34 o 
  -5  12   4        3.06       18.09     30.38 o 
  -4  12   4       45.77       27.33     18.91 o 
  -3  12   4        0.18        4.37      5.11 o 
  -2  12   4       42.19       57.57      7.30 o 
  -1  12   4        0.19       -4.28      6.23 o 
   0  12   4       68.25       56.54     18.09 o 
   1  12   4       12.86       21.81     14.34 o 
   2  12   4        3.37       -6.09      9.77 o 
   3  12   4        0.41        5.24     11.35 o 
  -5  13   4        2.25        9.69     27.78 o 
  -4  13   4        3.70       23.96     22.45 o 
  -3  13   4        0.25       -2.10      6.05 o 
  -2  13   4        2.37        4.73      6.07 o 
  -1  13   4       35.86       23.83     11.47 o 
   0  13   4        8.24       -0.16     10.78 o 
   1  13   4        3.13      -11.07     13.22 o 
   2  13   4       57.18       61.33     18.83 o 
  -4  14   4       15.47       44.23     34.58 o 
  -3  14   4       11.47       14.00      8.87 o 
  -2  14   4        0.24       12.70     11.53 o 
  -1  14   4       35.58       29.01     16.10 o 
   0  14   4        7.53      -15.27     15.27 o 
   1  14   4       11.73      -12.59     23.63 o 
  -1  15   4       50.55       35.29     32.44 o 
   1 -17   5       11.99       -0.71     24.38 o 
   2 -17   5        4.37       20.12     15.16 o 
  -2 -16   5        0.02        1.96     15.62 o 
  -1 -16   5        0.59       -7.27     14.05 o 
   0 -16   5       22.73       44.65     21.11 o 
   1 -16   5       40.08       35.00     12.68 o 
   2 -16   5        1.22       -5.25     13.67 o 
   3 -16   5        8.10        9.61     24.26 o 
  -3 -15   5       13.88       43.41     21.03 o 
  -2 -15   5        0.94      -11.16     11.16 o 
  -1 -15   5        0.39       10.28     11.01 o 
   0 -15   5       56.62       20.34     12.93 o 
   1 -15   5       18.61       27.95      7.19 o 
   2 -15   5       58.66       61.50     18.82 o 
   3 -15   5        4.48       -3.04     13.00 o 
   4 -15   5       26.12       19.10     15.21 o 
  -4 -14   5       11.80       28.67     17.73 o 
  -3 -14   5      140.32      162.34     23.52 o 
  -2 -14   5       39.20       42.28     14.38 o 
  -1 -14   5      148.94      113.33     16.52 o 
   0 -14   5        6.00       11.94      7.31 o 
   1 -14   5        0.61        2.96      6.14 o 
   2 -14   5       31.58       26.82     14.95 o 
   3 -14   5       15.32       17.28     13.82 o 
   4 -14   5       43.18       42.39     16.90 o 
   5 -14   5        0.18      -18.13     23.00 o 
  -5 -13   5        3.73        0.54     20.21 o 
  -4 -13   5        8.93       10.11     14.60 o 
  -3 -13   5      552.60      575.32     37.20 o 
  -2 -13   5       10.47        3.81      8.94 o 
  -1 -13   5        3.21       12.53      7.88 o 
   0 -13   5        6.19        7.64      6.57 o 
   1 -13   5        1.91       14.80      6.44 o 
   2 -13   5        3.37       11.06      9.69 o 
   3 -13   5      104.62      134.64     17.32 o 
   4 -13   5       56.63       82.23     18.40 o 
   5 -13   5        6.33        6.68     13.28 o 
  -5 -12   5        1.52       -5.52     17.88 o 
  -4 -12   5       27.39       23.03     13.70 o 
  -3 -12   5       18.01       32.88     11.59 o 
  -2 -12   5      408.98      440.93     25.13 o 
  -1 -12   5      188.80      192.37     13.19 o 
   0 -12   5        1.25        4.05      6.74 o 
   1 -12   5       11.35        4.37      7.00 o 
   2 -12   5      487.81      483.01     18.78 o 
   3 -12   5        6.83        8.44     16.01 o 
   4 -12   5      291.40      237.78     19.55 o 
   5 -12   5       77.16       53.57     17.22 o 
   6 -12   5        0.39       -3.02     14.21 o 
  -6 -11   5        0.26      -15.25     15.25 o 
  -5 -11   5        0.12      -10.85     10.85 o 
  -4 -11   5        6.05        0.76      9.76 o 
  -3 -11   5       80.18       79.14     14.36 o 
  -2 -11   5       51.38       42.44     11.21 o 
  -1 -11   5        5.99       13.02      7.01 o 
   0 -11   5        4.82       -2.16      5.39 o 
   1 -11   5       68.93       65.93      7.36 o 
   2 -11   5      536.30      544.68     23.84 o 
   3 -11   5     5029.20     5104.11    167.05 o 
   4 -11   5       14.60       27.45     10.93 o 
   5 -11   5       67.27       68.89     14.44 o 
   6 -11   5        3.17       10.89     11.67 o 
  -6 -10   5        4.15       18.10     15.62 o 
  -5 -10   5        0.14       -0.14     11.54 o 
  -4 -10   5       35.56       40.34     11.86 o 
  -3 -10   5     2022.12     2037.78     50.53 o 
  -2 -10   5       14.89       21.67      6.48 o 
  -1 -10   5       88.32       99.70      7.67 o 
   0 -10   5      167.29      175.84      9.93 o 
   1 -10   5       51.57       53.06      6.01 o 
   2 -10   5       64.30       64.81      9.25 o 
   3 -10   5      249.89      266.94     12.56 o 
   4 -10   5     1196.05     1190.85     46.69 o 
   5 -10   5        0.22       13.19     10.03 o 
   6 -10   5        1.04        6.01      9.82 o 
  -7  -9   5        4.18        4.58     16.57 o 
  -6  -9   5        0.24       -7.88     14.41 o 
  -5  -9   5       90.65       89.21     15.14 o 
  -4  -9   5      467.64      521.84     24.28 o 
  -3  -9   5        3.24       -0.37      6.66 o 
  -2  -9   5       14.21       18.80      5.07 o 
  -1  -9   5      284.32      295.78     10.30 o 
   0  -9   5        6.22        3.17      5.03 o 
   1  -9   5      260.53      274.12     11.36 o 
   2  -9   5        2.30        0.62      3.31 o 
   3  -9   5        7.46        4.40      5.30 o 
   4  -9   5      246.53      237.60     13.35 o 
   5  -9   5       48.00       65.75     10.77 o 
   6  -9   5        0.33       -1.44      7.63 o 
   7  -9   5       10.17        5.61     10.86 o 
  -7  -8   5        5.73       15.81     13.02 o 
  -6  -8   5      219.34      245.24     21.47 o 
  -5  -8   5       29.48       24.36      9.45 o 
  -4  -8   5       16.72        4.99      6.44 o 
  -3  -8   5       60.12       50.09      5.73 o 
  -2  -8   5       28.10       28.35      5.13 o 
  -1  -8   5       22.61       15.31      4.76 o 
   0  -8   5      130.49      133.97      7.56 o 
   1  -8   5      618.28      692.44     15.81 o 
   2  -8   5        6.03        7.03      3.89 o 
   3  -8   5      181.61      181.32      8.08 o 
   4  -8   5        0.29        1.12      4.20 o 
   5  -8   5        2.47       -3.11      6.65 o 
   6  -8   5      130.96      133.82     15.22 o 
   7  -8   5        0.47       -3.64      9.20 o 
  -7  -7   5        4.22       -8.80     10.83 o 
  -6  -7   5       37.87       30.09     11.07 o 
  -5  -7   5        3.76       -3.85      7.88 o 
  -4  -7   5      118.07      126.94      9.90 o 
  -3  -7   5        6.08        2.63      4.53 o 
  -2  -7   5       59.62       72.10      6.32 o 
  -1  -7   5       47.91       46.41      5.34 o 
   0  -7   5     1642.69     1743.76     30.24 o 
   1  -7   5       37.17       36.51      4.90 o 
   2  -7   5       15.25        8.39      3.99 o 
   3  -7   5      201.20      210.29      7.26 o 
   4  -7   5      655.70      604.56     14.97 o 
   5  -7   5       17.28        9.92      7.07 o 
   6  -7   5       94.84       94.18     10.45 o 
   7  -7   5       16.97       33.44     11.25 o 
  -7  -6   5       23.92       29.44     16.70 o 
  -6  -6   5        1.56        7.66      9.39 o 
  -5  -6   5        0.96       -6.65      6.65 o 
  -4  -6   5      177.59      154.63      9.17 o 
  -3  -6   5      191.44      184.98      8.76 o 
  -2  -6   5      211.87      216.85      7.83 o 
  -1  -6   5      144.76      144.19      5.98 o 
   0  -6   5     2990.22     2978.63     57.88 o 
   1  -6   5     1104.76     1135.23     20.19 o 
   2  -6   5      700.09      683.43     13.23 o 
   3  -6   5      109.36      110.29      6.15 o 
   4  -6   5        0.25       -1.48      4.47 o 
   5  -6   5        0.51        5.19      6.07 o 
   6  -6   5       74.76       44.52     12.17 o 
   7  -6   5       28.34       22.54      9.67 o 
  -8  -5   5       14.86       23.52     18.01 o 
  -7  -5   5       97.26       82.43     10.31 o 
  -6  -5   5        4.49        3.86      9.22 o 
  -5  -5   5        0.11       -5.06      5.06 o 
  -4  -5   5      146.79      146.56      8.22 o 
  -3  -5   5      106.74       98.12      6.64 o 
  -2  -5   5       26.41       31.00      3.38 o 
  -1  -5   5       77.69       88.82      4.88 o 
   0  -5   5        2.57        6.96      3.51 o 
   1  -5   5       32.89       20.49      3.00 o 
   2  -5   5      752.96      715.35     11.68 o 
   3  -5   5      176.87      180.86      6.63 o 
   4  -5   5      457.85      490.40     12.30 o 
   5  -5   5       13.92       13.32      6.49 o 
   6  -5   5      248.83      262.29     15.76 o 
   7  -5   5        2.72       -5.49      8.20 o 
  -8  -4   5       37.18       28.87     15.60 o 
  -7  -4   5        0.02        2.77      5.69 o 
  -6  -4   5        8.92       11.60      8.60 o 
  -5  -4   5       61.21       71.64      7.41 o 
  -4  -4   5      460.29      474.17     10.75 o 
  -3  -4   5       58.41       75.58      4.83 o 
  -2  -4   5     2231.57     2128.83     21.96 o 
  -1  -4   5        7.74        2.80      2.96 o 
   0  -4   5       10.08        7.76      3.04 o 
   1  -4   5     1629.02     1546.32     18.94 o 
   2  -4   5      235.04      262.21      7.68 o 
   3  -4   5      748.00      781.61     13.65 o 
   4  -4   5       27.22       49.87      6.10 o 
   5  -4   5        0.03        1.14      6.28 o 
   6  -4   5       89.45       98.60     11.59 o 
   7  -4   5        9.08       10.96     10.40 o 
  -8  -3   5       13.46       17.08     15.77 o 
  -7  -3   5        1.75      -10.70     10.70 o 
  -6  -3   5       12.22        6.92      5.44 o 
  -5  -3   5        6.57        7.96      4.72 o 
  -4  -3   5       23.12       19.14      3.91 o 
  -3  -3   5     2820.87     3130.64     31.37 o 
  -2  -3   5      681.79      716.70     10.68 o 
  -1  -3   5     5205.84     4820.63     45.70 o 
   0  -3   5     1158.61      922.57     14.57 o 
   1  -3   5      586.80      497.42      8.57 o 
   2  -3   5      339.60      335.40      7.82 o 
   3  -3   5        0.16        1.70      2.98 o 
   4  -3   5      128.36      117.93      5.54 o 
   5  -3   5        0.41       -4.30      6.15 o 
   6  -3   5       57.08       61.78     11.04 o 
   7  -3   5       14.66        1.68     14.00 o 
  -8  -2   5       48.28       53.47     18.02 o 
  -7  -2   5       89.22       91.09     13.88 o 
  -6  -2   5        1.19       -1.88      8.03 o 
  -5  -2   5      115.05      121.47     11.52 o 
  -4  -2   5       64.80       78.84      4.86 o 
  -3  -2   5      594.40      647.10     10.46 o 
  -2  -2   5     4294.63     4180.09     37.74 o 
  -1  -2   5     2532.95     2215.71     23.38 o 
   0  -2   5       33.26       25.79      3.16 o 
   1  -2   5      245.39      217.59      5.91 o 
   2  -2   5      914.44     1003.73     13.60 o 
   3  -2   5        0.81       -2.66      2.66 o 
   4  -2   5        6.10        3.72      3.75 o 
   5  -2   5       43.98       51.28      6.51 o 
   6  -2   5       24.59       11.70     10.57 o 
   7  -2   5      180.60      217.74     29.00 o 
  -8  -1   5        7.26       14.11     14.44 o 
  -7  -1   5       18.65       18.51      9.68 o 
  -6  -1   5       14.67        8.34      6.26 o 
  -5  -1   5        4.12       -1.27      5.47 o 
  -4  -1   5        2.24        5.60      4.03 o 
  -3  -1   5       32.15       41.01      4.68 o 
  -2  -1   5     1842.82     1862.76     19.87 o 
  -1  -1   5      491.39      500.37      7.87 o 
   0  -1   5      270.72      243.54      6.04 o 
   1  -1   5     7534.14     7352.74     63.11 o 
   2  -1   5      347.79      317.21      7.65 o 
   3  -1   5     3046.15     3158.45     36.17 o 
   4  -1   5        0.70       -1.04      4.20 o 
   5  -1   5      141.85      163.52     10.57 o 
   6  -1   5       29.20       29.36      8.31 o 
   7  -1   5      107.98      122.62     19.96 o 
  -8   0   5        9.16       -3.40      9.48 o 
  -7   0   5       32.36       36.61      9.93 o 
  -6   0   5      201.38      216.15     11.23 o 
  -5   0   5      702.59      709.47     17.42 o 
  -4   0   5       34.30       39.58      4.42 o 
  -3   0   5        5.07        5.23      2.92 o 
  -2   0   5      549.33      553.36      8.75 o 
  -1   0   5      392.17      317.40      7.88 o 
   0   0   5    10989.36    10388.34     92.43 o 
   1   0   5     3048.78     2900.54     27.30 o 
   2   0   5        4.04        5.03      2.65 o 
   3   0   5      564.35      582.96     15.67 o 
   4   0   5      218.65      264.84     10.70 o 
   5   0   5      311.86      289.02     15.52 o 
   6   0   5       15.63       16.60     10.41 o 
   7   0   5       52.93       50.75     10.92 o 
  -8   1   5        0.37        3.93     10.81 o 
  -7   1   5        4.15        3.29      6.94 o 
  -6   1   5     1064.86     1093.60     21.65 o 
  -5   1   5      177.05      168.00      8.87 o 
  -4   1   5       37.93       30.36      3.76 o 
  -3   1   5       89.90       98.42      4.21 o 
  -2   1   5      857.15      774.30     11.03 o 
  -1   1   5       46.79       51.15      2.53 o 
   0   1   5     2788.29     2678.62     26.35 o 
   1   1   5        5.22        7.17      2.49 o 
   2   1   5       20.24       20.19      3.14 o 
   3   1   5      244.01      243.57      7.80 o 
   4   1   5       30.70       24.98      5.62 o 
   5   1   5      163.96      196.29     15.50 o 
   6   1   5        3.98        2.68     10.06 o 
   7   1   5      115.67      109.92     16.02 o 
  -8   2   5       48.13       53.20     15.03 o 
  -7   2   5       17.45       27.92      7.97 o 
  -6   2   5     2305.64     2325.46     36.75 o 
  -5   2   5      140.16      140.55      7.04 o 
  -4   2   5       59.34       54.68      4.06 o 
  -3   2   5       14.97       13.02      2.63 o 
  -2   2   5     1321.59     1341.95     16.55 o 
  -1   2   5       89.40       93.68      3.95 o 
   0   2   5     4980.43     4901.37     51.23 o 
   1   2   5      614.47      604.59      9.79 o 
   2   2   5       12.27        6.37      3.41 o 
   3   2   5        0.08        3.46      3.66 o 
   4   2   5        0.04       -3.52      5.68 o 
   5   2   5      493.14      528.72     27.38 o 
   6   2   5        0.01      -10.51     10.51 o 
   7   2   5       12.53        8.46     12.43 o 
  -8   3   5       47.01       56.57     12.17 o 
  -7   3   5       81.90       78.29     10.13 o 
  -6   3   5      256.66      290.36     14.07 o 
  -5   3   5       63.53       63.05      6.98 o 
  -4   3   5       47.23       56.24      3.80 o 
  -3   3   5        1.68        6.73      3.06 o 
  -2   3   5       12.01        7.93      2.10 o 
  -1   3   5     1132.53     1147.19     14.80 o 
   0   3   5        6.09        3.32      2.96 o 
   1   3   5      542.61      544.35     11.49 o 
   2   3   5       15.03       27.43      3.95 o 
   3   3   5       42.28       46.41      6.05 o 
   4   3   5       52.23       52.01      9.08 o 
   5   3   5       19.01        1.96     10.09 o 
   6   3   5        2.94       14.25     11.78 o 
   7   3   5        5.90        4.26     13.01 o 
  -8   4   5       46.24       42.98      7.83 o 
  -7   4   5        1.43        7.19      6.18 o 
  -6   4   5       52.70       49.78      9.73 o 
  -5   4   5       62.08       69.19      7.02 o 
  -4   4   5       33.16       33.93      4.63 o 
  -3   4   5      318.35      330.74      8.74 o 
  -2   4   5     2926.04     3059.73     45.52 o 
  -1   4   5      631.78      610.47     10.79 o 
   0   4   5     1280.26     1315.92     17.39 o 
   1   4   5      496.29      493.34     10.54 o 
   2   4   5        6.86        2.42      3.47 o 
   3   4   5        6.35        3.64      4.60 o 
   4   4   5      116.40      118.34     11.33 o 
   5   4   5       14.84       -9.54     11.11 o 
   6   4   5      252.09      257.02     38.89 o 
   7   4   5       55.71       26.90     23.95 o 
  -8   5   5       29.58       40.38     28.78 o 
  -7   5   5        5.15        2.15      9.03 o 
  -6   5   5       91.46       93.85     14.01 o 
  -5   5   5       13.56       10.77      4.91 o 
  -4   5   5       23.72       27.72      4.45 o 
  -3   5   5        3.47        5.29      3.54 o 
  -2   5   5        5.34       -4.29      5.58 o 
  -1   5   5      340.92      330.68      8.35 o 
   0   5   5       92.73       92.66      5.57 o 
   1   5   5       89.80       96.50      6.40 o 
   2   5   5       86.02       89.52      6.84 o 
   3   5   5       13.85       11.24      5.48 o 
   4   5   5        5.59        5.62      8.21 o 
   5   5   5      141.43      167.48     16.84 o 
   6   5   5       67.81       40.45     23.36 o 
  -7   6   5        0.13        2.87      8.42 o 
  -6   6   5       43.73       60.29     10.21 o 
  -5   6   5        0.29        4.19      4.75 o 
  -4   6   5       29.02       30.69      4.65 o 
  -3   6   5       70.52       87.80      8.17 o 
  -2   6   5        2.42       -2.34      2.87 o 
  -1   6   5      443.86      444.27     12.46 o 
   0   6   5       37.14       43.48      5.93 o 
   1   6   5        0.85       -3.46      3.64 o 
   2   6   5      356.54      426.43     13.57 o 
   3   6   5       69.56       85.37      8.42 o 
   4   6   5       22.08       31.02      8.82 o 
   5   6   5       21.41       36.17     13.64 o 
   6   6   5       17.35        7.27     17.83 o 
  -7   7   5       26.37       25.06     10.27 o 
  -6   7   5       34.13       20.98      8.24 o 
  -5   7   5       95.95       93.29     11.37 o 
  -4   7   5      227.38      208.71     21.18 o 
  -3   7   5      124.62      132.67     21.12 o 
  -2   7   5        6.88       -0.39      3.86 o 
  -1   7   5        6.49        7.84      4.63 o 
   0   7   5       42.44       42.30      4.63 o 
   1   7   5      523.24      530.96     12.87 o 
   2   7   5        8.30        5.65      5.66 o 
   3   7   5      104.40      104.04      9.54 o 
   4   7   5       63.04       79.26     10.65 o 
   5   7   5       66.43      100.00     16.55 o 
   6   7   5        3.95       11.94     17.63 o 
  -7   8   5        0.09       -2.18      8.77 o 
  -6   8   5        3.17       -1.10      5.90 o 
  -5   8   5      151.94      150.83     18.70 o 
  -4   8   5       13.33       17.35     11.74 o 
  -3   8   5       37.58       15.70     13.50 o 
  -2   8   5      170.18      171.51      6.57 o 
  -1   8   5      275.55      311.71     12.74 o 
   0   8   5      127.91      133.33      6.88 o 
   1   8   5       24.03       24.63      6.26 o 
   2   8   5        3.90       -3.91      5.95 o 
   3   8   5       29.85       31.24      6.88 o 
   4   8   5        4.48       -1.81      8.01 o 
   5   8   5        7.81       16.09     19.63 o 
  -7   9   5        0.62       10.98      9.44 o 
  -6   9   5        5.93        8.63      9.58 o 
  -5   9   5       11.89        5.29     12.03 o 
  -4   9   5        3.00       10.76     11.01 o 
  -3   9   5       57.29       60.53     19.24 o 
  -2   9   5       42.80       53.50      5.12 o 
  -1   9   5       39.08       32.80     10.20 o 
   0   9   5        7.34       12.16      6.83 o 
   1   9   5       37.27       36.57      9.10 o 
   2   9   5       16.50       10.62      7.57 o 
   3   9   5       72.65       73.28     12.20 o 
   4   9   5      212.90      197.17     14.81 o 
   5   9   5        0.26      -10.93     10.93 o 
  -6  10   5        9.20        2.17      9.42 o 
  -5  10   5       29.20       15.60     13.98 o 
  -4  10   5        5.74       11.60     12.10 o 
  -3  10   5       44.78       35.01     18.54 o 
  -2  10   5      132.06      144.64      7.61 o 
  -1  10   5      530.04      543.14     21.26 o 
   0  10   5       98.12       78.32      9.41 o 
   1  10   5       13.35        4.19      7.35 o 
   2  10   5        0.01        7.61      7.98 o 
   3  10   5       15.56       26.32     10.51 o 
   4  10   5       84.96       65.01     15.17 o 
  -6  11   5       19.56       41.34     32.73 o 
  -5  11   5        5.15       12.39     17.79 o 
  -4  11   5       17.22       18.21     17.33 o 
  -3  11   5       17.40       14.14      6.77 o 
  -2  11   5        0.15       -4.68      4.81 o 
  -1  11   5      166.20      198.50     24.99 o 
   0  11   5       18.19       40.80     14.83 o 
   1  11   5        5.03       10.11      7.97 o 
   2  11   5       11.60       12.47      8.88 o 
   3  11   5       29.68       24.11     11.79 o 
   4  11   5        1.70      -10.03     13.24 o 
  -5  12   5       13.93       25.81     21.77 o 
  -4  12   5        3.86      -15.59     15.59 o 
  -3  12   5       52.28       39.31      6.75 o 
  -2  12   5      144.39      144.88     11.89 o 
  -1  12   5       28.63       40.31      9.95 o 
   0  12   5       17.56       23.15     12.25 o 
   1  12   5       55.17       45.07     12.02 o 
   2  12   5        6.84       12.59      9.57 o 
   3  12   5        2.16       -1.55     12.44 o 
  -4  13   5        3.87       32.41     22.82 o 
  -3  13   5       57.41       23.52      7.37 o 
  -2  13   5        5.63        6.08      7.87 o 
  -1  13   5        0.13       -4.76      9.42 o 
   0  13   5        0.00       -0.51     10.93 o 
   1  13   5        9.33        3.74     12.44 o 
   2  13   5       28.58       16.19     20.04 o 
  -3  14   5       14.86       19.55      7.79 o 
  -2  14   5       10.97        0.81      9.32 o 
  -1  14   5        3.05       -5.14     10.50 o 
   0  14   5        0.59        5.20     23.61 o 
   1  14   5       11.45       24.13     28.41 o 
   1 -17   6        9.37      -14.35     21.95 o 
   2 -17   6       16.38      -22.33     22.33 o 
  -3 -16   6        0.21        1.68     27.11 o 
  -2 -16   6        2.69       41.38     15.80 o 
  -1 -16   6        0.13       -4.17     14.24 o 
   0 -16   6      118.12      150.40     26.78 o 
   1 -16   6        9.04       -5.49     13.78 o 
   2 -16   6       42.89       48.94     18.30 o 
   3 -16   6        3.63      -12.13     25.47 o 
  -4 -15   6        0.36        5.20     30.00 o 
  -3 -15   6        0.73       17.64     18.90 o 
  -2 -15   6       27.20       29.11     14.53 o 
  -1 -15   6       36.39       21.03     12.20 o 
   0 -15   6      213.87      213.51     15.90 o 
   1 -15   6        3.77        4.34      6.89 o 
   2 -15   6       58.26       71.40     18.79 o 
   3 -15   6        5.50       14.65     14.61 o 
   4 -15   6       93.29      113.85     40.33 o 
  -4 -14   6       28.99       32.54     17.42 o 
  -3 -14   6      135.77      155.48     20.16 o 
  -2 -14   6       41.31       44.42     14.68 o 
  -1 -14   6       23.66        8.36      8.79 o 
   0 -14   6       30.26       23.38     10.44 o 
   1 -14   6      147.23      113.06     14.95 o 
   2 -14   6       65.02       79.56      9.03 o 
   3 -14   6       31.32       44.44     16.30 o 
   4 -14   6        2.09      -14.58     15.11 o 
   5 -14   6        5.81       -4.41     26.27 o 
  -5 -13   6        9.76       20.81     25.98 o 
  -4 -13   6       20.27       26.40     16.03 o 
  -3 -13   6      575.85      597.82     32.15 o 
  -2 -13   6      210.78      182.91     18.90 o 
  -1 -13   6       10.00       -4.24      8.03 o 
   0 -13   6        1.90        2.20      7.71 o 
   1 -13   6        2.86       -1.68      6.05 o 
   2 -13   6      317.01      333.94     19.36 o 
   3 -13   6       99.60       71.04     18.38 o 
   4 -13   6       58.43        2.45     39.89 o 
   5 -13   6       24.60        2.05     14.26 o 
  -5 -12   6       33.36       12.58     20.72 o 
  -4 -12   6        1.85       -7.84     12.81 o 
  -3 -12   6        0.01       -8.18     10.46 o 
  -2 -12   6       68.63       67.06     13.98 o 
  -1 -12   6        7.50       -0.02      7.15 o 
   0 -12   6        4.18       11.12      6.98 o 
   1 -12   6       25.51       22.72      7.91 o 
   2 -12   6       69.47       84.08     24.70 o 
   3 -12   6       20.92       14.41      7.70 o 
   4 -12   6        0.23       -7.23     11.67 o 
   5 -12   6        0.02        6.13     10.87 o 
   6 -12   6        8.75       -3.61     15.17 o 
  -6 -11   6        2.55        1.24     15.39 o 
  -5 -11   6       21.98       25.84     15.90 o 
  -4 -11   6      484.72      540.17     26.53 o 
  -3 -11   6        1.01        0.37      9.07 o 
  -2 -11   6       54.96       65.71     10.90 o 
  -1 -11   6        0.01        5.51      6.72 o 
   0 -11   6       25.92       23.06      6.99 o 
   1 -11   6       29.14       29.34      8.05 o 
   2 -11   6        5.55        9.07      5.56 o 
   3 -11   6      711.00      685.08     30.61 o 
   4 -11   6      204.86      187.79     14.41 o 
   5 -11   6        0.51       -0.78     10.74 o 
   6 -11   6       13.30       17.95     15.86 o 
  -6 -10   6        4.18        0.01     17.05 o 
  -5 -10   6       48.32       50.67     16.01 o 
  -4 -10   6      181.03      167.55     16.46 o 
  -3 -10   6      215.35      211.85     22.49 o 
  -2 -10   6        4.60        3.02      7.31 o 
  -1 -10   6       25.67       18.16      5.36 o 
   0 -10   6        0.05       -1.87      5.25 o 
   1 -10   6        5.32        5.24      5.09 o 
   2 -10   6        1.41       -4.71      4.88 o 
   3 -10   6      499.78      561.62     21.68 o 
   4 -10   6       78.56       84.77     12.38 o 
   5 -10   6       16.07       27.06     12.19 o 
   6 -10   6       15.83       17.43     10.75 o 
  -7  -9   6       37.82       57.71     22.75 o 
  -6  -9   6        6.81       -2.40     12.97 o 
  -5  -9   6        5.63       14.76     17.46 o 
  -4  -9   6       38.68       28.01     11.93 o 
  -3  -9   6      395.36      445.32     16.97 o 
  -2  -9   6        1.70        6.75      5.26 o 
  -1  -9   6       28.33       31.90      5.28 o 
   0  -9   6        5.82       17.39      5.40 o 
   1  -9   6       58.81       64.70      6.72 o 
   2  -9   6      192.86      207.60      8.56 o 
   3  -9   6       28.54       28.50      8.17 o 
   4  -9   6      212.66      198.27     18.45 o 
   5  -9   6        0.01       -0.16      6.84 o 
   6  -9   6        4.11        0.38      8.17 o 
   7  -9   6        5.67        2.85     12.00 o 
  -7  -8   6       20.46       -6.24     12.42 o 
  -6  -8   6      162.27      166.41     21.67 o 
  -5  -8   6       11.59       -2.55      8.31 o 
  -4  -8   6      105.95       90.85      9.42 o 
  -3  -8   6      107.24       88.86      9.06 o 
  -2  -8   6      265.72      269.71     10.61 o 
  -1  -8   6      597.44      599.50     12.27 o 
   0  -8   6      475.36      545.91     16.02 o 
   1  -8   6       20.81       20.38      5.01 o 
   2  -8   6       82.17       80.72      6.30 o 
   3  -8   6      215.01      220.34     10.29 o 
   4  -8   6        1.19        0.64      5.01 o 
   5  -8   6       24.33       21.75      6.71 o 
   6  -8   6       29.63       37.79     10.04 o 
   7  -8   6        2.05       11.36     11.86 o 
  -7  -7   6       14.82        3.71     11.87 o 
  -6  -7   6        0.25       -7.18      8.70 o 
  -5  -7   6      177.38      166.63     15.89 o 
  -4  -7   6       26.44       31.53      7.59 o 
  -3  -7   6       11.39        5.53      4.38 o 
  -2  -7   6       21.61        3.78      4.00 o 
  -1  -7   6      289.78      267.58      8.08 o 
   0  -7   6     2323.64     2549.48     46.68 o 
   1  -7   6      293.49      341.17     12.23 o 
   2  -7   6      646.84      631.78     14.36 o 
   3  -7   6      254.60      249.19      8.68 o 
   4  -7   6       15.09       20.43      5.72 o 
   5  -7   6      355.56      369.98     17.26 o 
   6  -7   6       10.23       -7.36      7.36 o 
   7  -7   6       22.73       24.49     12.08 o 
  -7  -6   6        8.05        9.62     10.32 o 
  -6  -6   6      269.13      243.53     17.64 o 
  -5  -6   6       56.97       55.23     10.09 o 
  -4  -6   6        9.35       19.00      5.70 o 
  -3  -6   6       90.07       94.73      6.34 o 
  -2  -6   6       74.45       62.69      4.99 o 
  -1  -6   6       64.28       80.47      5.03 o 
   0  -6   6     1263.74     1307.06     20.91 o 
   1  -6   6      556.64      536.97     14.69 o 
   2  -6   6      258.05      281.17     10.13 o 
   3  -6   6      270.95      272.34      8.99 o 
   4  -6   6        1.56       -0.45      4.90 o 
   5  -6   6        0.59        2.97      6.70 o 
   6  -6   6      107.73      110.51     12.31 o 
   7  -6   6       61.39       51.68     11.25 o 
  -8  -5   6       11.55       19.63     15.29 o 
  -7  -5   6       29.35       30.00      8.97 o 
  -6  -5   6       10.99        1.55      7.11 o 
  -5  -5   6      121.37      128.44     10.20 o 
  -4  -5   6        3.79        9.09      4.48 o 
  -3  -5   6        0.00       -2.46      3.36 o 
  -2  -5   6      118.35      110.16      5.54 o 
  -1  -5   6        0.21        6.60      3.23 o 
   0  -5   6      356.61      314.55      9.08 o 
   1  -5   6       54.48       56.21      4.26 o 
   2  -5   6      899.04      883.07     13.29 o 
   3  -5   6        0.15       10.85      3.84 o 
   4  -5   6      255.02      299.54     16.39 o 
   5  -5   6      220.96      227.71     17.52 o 
   6  -5   6        1.23        2.94      7.93 o 
   7  -5   6        0.05      -10.40     10.40 o 
  -8  -4   6        0.58       12.24     15.91 o 
  -7  -4   6       66.20       59.44     15.45 o 
  -6  -4   6       31.44       37.00      6.74 o 
  -5  -4   6        7.33        2.69      5.49 o 
  -4  -4   6      211.79      216.19      7.54 o 
  -3  -4   6      134.84      185.68      6.86 o 
  -2  -4   6        4.37        2.49      2.75 o 
  -1  -4   6      432.43      399.07      8.35 o 
   0  -4   6       19.40       12.85      3.42 o 
   1  -4   6      202.57      216.53      6.50 o 
   2  -4   6      684.76      721.50     12.05 o 
   3  -4   6      471.69      492.54     10.46 o 
   4  -4   6      100.79      100.72      6.40 o 
   5  -4   6      165.21      174.32     12.45 o 
   6  -4   6      133.35      130.36     15.50 o 
   7  -4   6       23.97        7.42     12.02 o 
  -8  -3   6        4.26       32.67     17.06 o 
  -7  -3   6       29.20       67.96     19.95 o 
  -6  -3   6       18.24       23.27      9.27 o 
  -5  -3   6      119.00      149.30      8.09 o 
  -4  -3   6      162.53      176.54      6.99 o 
  -3  -3   6     6774.71     7155.28     63.30 o 
  -2  -3   6      483.73      544.16      9.60 o 
  -1  -3   6        0.00       -0.76      2.74 o 
   0  -3   6      415.24      363.66      8.57 o 
   1  -3   6       86.52       62.25      4.38 o 
   2  -3   6     2476.12     2556.32     27.76 o 
   3  -3   6       44.34       56.82      4.83 o 
   4  -3   6       17.55       17.10      4.36 o 
   5  -3   6        5.38       -1.79      4.19 o 
   6  -3   6       18.81       15.98     11.01 o 
   7  -3   6      115.40      162.73     24.00 o 
  -8  -2   6        7.45       14.28     14.46 o 
  -7  -2   6      134.44      141.62     19.21 o 
  -6  -2   6      103.75       83.53     12.57 o 
  -5  -2   6        2.39        2.42      6.64 o 
  -4  -2   6       19.13       33.38      4.74 o 
  -3  -2   6      905.52      909.55     13.50 o 
  -2  -2   6     2640.70     2736.08     27.44 o 
  -1  -2   6      541.81      451.85      8.64 o 
   0  -2   6       89.68       80.35      4.46 o 
   1  -2   6      397.60      379.30      8.00 o 
   2  -2   6      273.42      283.26      8.14 o 
   3  -2   6       85.63       73.49      5.15 o 
   4  -2   6      282.74      302.31     11.13 o 
   5  -2   6       20.08       23.56      6.71 o 
   6  -2   6        0.49       -4.20      5.62 o 
   7  -2   6      141.94      140.02     21.03 o 
  -8  -1   6        0.47       -9.87     13.58 o 
  -7  -1   6        0.15       -7.44      8.15 o 
  -6  -1   6        8.17        2.74      7.02 o 
  -5  -1   6        4.63        1.59      5.63 o 
  -4  -1   6       19.98       21.74      3.81 o 
  -3  -1   6      218.52      267.74      8.22 o 
  -2  -1   6      268.30      281.62      5.75 o 
  -1  -1   6      245.04      228.38      5.75 o 
   0  -1   6     2327.98     2131.65     24.39 o 
   1  -1   6        8.75        5.94      2.62 o 
   2  -1   6        3.15        0.78      2.88 o 
   3  -1   6     1015.49     1087.10     22.41 o 
   4  -1   6        0.28        1.40      4.80 o 
   5  -1   6       53.61       33.21      8.41 o 
   6  -1   6       13.20       23.01      7.96 o 
   7  -1   6      200.56      205.97     16.80 o 
  -8   0   6        1.69       -3.65      9.14 o 
  -7   0   6       74.90       90.52     11.99 o 
  -6   0   6      109.10      105.23      8.83 o 
  -5   0   6       25.57       18.86      5.80 o 
  -4   0   6       75.67       83.55      5.25 o 
  -3   0   6      539.90      529.17      9.62 o 
  -2   0   6       54.11       57.84      4.75 o 
  -1   0   6      229.91      221.89      6.49 o 
   0   0   6     3362.63     3236.48     32.87 o 
   1   0   6     1102.08     1053.60     13.95 o 
   2   0   6      928.80      999.18     13.54 o 
   3   0   6        1.82       -0.10      3.97 o 
   4   0   6      122.13      113.93      8.60 o 
   5   0   6      186.26      190.20     15.42 o 
   6   0   6       20.24       34.25     12.56 o 
   7   0   6       26.52        2.90      8.29 o 
  -8   1   6        0.43       20.58     11.50 o 
  -7   1   6       21.21       28.91      8.03 o 
  -6   1   6      598.01      595.25     16.42 o 
  -5   1   6       46.28       53.86      5.59 o 
  -4   1   6      135.94      134.06      5.51 o 
  -3   1   6      187.49      193.18      6.01 o 
  -2   1   6      241.95      242.45      6.41 o 
  -1   1   6      696.05      682.91     10.03 o 
   0   1   6     2194.91     2150.55     23.00 o 
   1   1   6      109.08      119.27      4.87 o 
   2   1   6       11.26       12.58      3.37 o 
   3   1   6      277.04      270.04      9.71 o 
   4   1   6       13.23       10.59      6.36 o 
   5   1   6       57.89       58.16     14.08 o 
   6   1   6       14.09        7.04      9.49 o 
   7   1   6       36.11       37.77     21.08 o 
  -8   2   6        1.29        8.21     10.20 o 
  -7   2   6       15.31        5.98      7.61 o 
  -6   2   6      852.45      843.20     21.12 o 
  -5   2   6        4.34        5.25      4.10 o 
  -4   2   6       35.96       28.88      3.97 o 
  -3   2   6        3.67        5.81      2.71 o 
  -2   2   6        0.39        1.90      2.65 o 
  -1   2   6      105.38      103.69      4.77 o 
   0   2   6     3097.92     3004.60     36.84 o 
   1   2   6      328.85      349.70     10.79 o 
   2   2   6     1355.58     1289.61     18.44 o 
   3   2   6        0.10       -2.35      4.19 o 
   4   2   6       35.67       41.49      8.44 o 
   5   2   6        7.52       -3.24      9.99 o 
   6   2   6       50.55       37.63     13.33 o 
   7   2   6        5.15       -5.45     12.62 o 
  -8   3   6       29.96       18.92      8.95 o 
  -7   3   6      122.77      112.64      9.16 o 
  -6   3   6        1.02       -0.84      4.60 o 
  -5   3   6      336.14      331.58      9.26 o 
  -4   3   6        8.99        8.25      3.79 o 
  -3   3   6      165.55      155.80      6.46 o 
  -2   3   6     1265.45     1375.56     16.23 o 
  -1   3   6      162.20      164.89      5.31 o 
   0   3   6      104.44      117.30      5.85 o 
   1   3   6      285.60      279.44      8.30 o 
   2   3   6      151.17      153.87      6.97 o 
   3   3   6       65.44       77.78      7.24 o 
   4   3   6       11.79        9.04      7.47 o 
   5   3   6      139.86      131.37     22.52 o 
   6   3   6        3.32        6.04     12.35 o 
   7   3   6       49.63       36.06     21.29 o 
  -8   4   6       44.07       44.44     15.33 o 
  -7   4   6        5.25        9.70      7.57 o 
  -6   4   6      349.17      348.50     22.90 o 
  -5   4   6       61.18       63.46      6.67 o 
  -4   4   6       39.14       45.46      5.27 o 
  -3   4   6     1037.39     1060.17     15.87 o 
  -2   4   6       40.18       49.17      3.96 o 
  -1   4   6        4.70        2.94      3.08 o 
   0   4   6     5845.19     5852.79     62.71 o 
   1   4   6       51.68       45.53      6.04 o 
   2   4   6      268.27      255.17     10.03 o 
   3   4   6       13.27       14.83      9.63 o 
   4   4   6       99.74      111.50     12.65 o 
   5   4   6      198.25      182.63     24.54 o 
   6   4   6      180.45      155.26     25.96 o 
  -8   5   6       65.43       74.62     18.32 o 
  -7   5   6       55.32       62.04     15.89 o 
  -6   5   6        9.45       27.20      8.52 o 
  -5   5   6       12.82       11.38      5.39 o 
  -4   5   6      407.51      404.25     11.19 o 
  -3   5   6        8.78        7.04      5.09 o 
  -2   5   6      419.43      460.15     11.29 o 
  -1   5   6      954.80     1006.35     18.33 o 
   0   5   6       10.46       15.37      3.96 o 
   1   5   6      771.11      825.24     16.41 o 
   2   5   6       38.36       26.41      5.51 o 
   3   5   6        8.74       10.92      6.44 o 
   4   5   6       31.46       49.16     10.30 o 
   5   5   6      117.97       98.62     17.55 o 
   6   5   6       38.03       34.06     19.37 o 
  -7   6   6       41.55       50.27     11.48 o 
  -6   6   6        8.63        4.25      7.71 o 
  -5   6   6       66.61       71.02      7.08 o 
  -4   6   6        6.83        6.34      3.81 o 
  -3   6   6        0.46       -1.92      3.63 o 
  -2   6   6       75.91       73.12      5.93 o 
  -1   6   6       70.24       80.77      6.78 o 
   0   6   6      141.87      146.81      6.65 o 
   1   6   6        1.00       -2.74      4.01 o 
   2   6   6       35.25       28.28      5.70 o 
   3   6   6        5.12       10.81      6.76 o 
   4   6   6        7.82        4.07      8.00 o 
   5   6   6        0.24       -8.05     14.42 o 
   6   6   6      133.78      149.43     27.81 o 
  -7   7   6        5.57        3.12      8.63 o 
  -6   7   6       15.24       -4.19      6.79 o 
  -5   7   6       25.80       32.52      7.79 o 
  -4   7   6        3.88       -3.49      9.94 o 
  -3   7   6      152.19      155.82      8.35 o 
  -2   7   6       57.70       64.99      5.87 o 
  -1   7   6       79.96       85.78      8.10 o 
   0   7   6       32.98       31.02      4.60 o 
   1   7   6        6.51       10.34      5.67 o 
   2   7   6       86.93       96.63      9.65 o 
   3   7   6       90.52       95.71     12.17 o 
   4   7   6       27.80        8.76      8.49 o 
   5   7   6       27.60        7.06     16.05 o 
  -7   8   6       39.21       36.11      9.45 o 
  -6   8   6      139.11      120.51     15.84 o 
  -5   8   6       63.46       59.55      9.30 o 
  -4   8   6       75.21       77.56     15.64 o 
  -3   8   6        3.92        5.05     13.32 o 
  -2   8   6       57.04       53.19      6.28 o 
  -1   8   6        0.26        9.90      5.81 o 
   0   8   6      305.22      320.66     13.63 o 
   1   8   6        2.96       -3.78      6.56 o 
   2   8   6        1.56       -5.10      6.55 o 
   3   8   6        5.09       12.33      8.35 o 
   4   8   6       12.28        7.71      8.95 o 
   5   8   6       59.71       46.56     14.47 o 
  -6   9   6       67.33       66.87     13.86 o 
  -5   9   6        0.51        1.53     12.09 o 
  -4   9   6        1.47       -5.65     10.89 o 
  -3   9   6      226.48      213.94     18.24 o 
  -2   9   6      152.51      167.85     11.87 o 
  -1   9   6       21.84       20.62      6.91 o 
   0   9   6       28.71       33.10     10.57 o 
   1   9   6       12.90       11.11      8.07 o 
   2   9   6        0.00       -7.35      7.35 o 
   3   9   6       35.66       27.80     10.35 o 
   4   9   6        0.03       -5.26     10.72 o 
  -6  10   6        2.40       19.07      9.60 o 
  -5  10   6       12.54       14.99     13.94 o 
  -4  10   6       15.36       20.39     16.21 o 
  -3  10   6        0.05       -2.66      8.37 o 
  -2  10   6      225.68      237.96     15.83 o 
  -1  10   6        7.47        9.43      7.51 o 
   0  10   6        0.01        1.62      9.91 o 
   1  10   6       24.56       20.65      8.39 o 
   2  10   6       57.14       58.50     10.81 o 
   3  10   6       43.17       33.04     12.05 o 
   4  10   6       49.84       31.52     13.81 o 
  -5  11   6        0.04       12.52     19.12 o 
  -4  11   6      206.83      205.21     45.62 o 
  -3  11   6        0.03       -1.31      6.87 o 
  -2  11   6      387.78      388.45     17.14 o 
  -1  11   6      121.41      121.98     13.00 o 
   0  11   6        0.09       17.04     11.26 o 
   1  11   6        8.52        7.87      8.07 o 
   2  11   6       27.72       25.97     10.72 o 
   3  11   6        8.34        5.13     10.94 o 
  -5  12   6        0.07        4.76     20.43 o 
  -4  12   6        7.93       -3.26     17.74 o 
  -3  12   6       19.02        7.33      8.44 o 
  -2  12   6       43.98       25.28      8.44 o 
  -1  12   6      207.74      240.29     28.13 o 
   0  12   6       63.34       60.86     14.44 o 
   1  12   6       20.05       -1.04     12.78 o 
   2  12   6        2.66        2.35     11.22 o 
  -4  13   6        1.29       17.12     10.99 o 
  -3  13   6       13.16        4.15      8.98 o 
  -2  13   6        0.00        1.45      8.28 o 
  -1  13   6       53.20       53.67     13.75 o 
   0  13   6       24.07       31.37     14.61 o 
   1  13   6        2.88       -3.55     17.69 o 
  -2  14   6        8.81       17.04     16.62 o 
  -1  14   6        2.52        4.34     16.22 o 
   1 -17   7       20.50       22.95     26.35 o 
   2 -17   7        1.91        1.55     24.93 o 
  -3 -16   7        5.23        0.03     19.51 o 
  -2 -16   7        8.30       20.26     14.03 o 
  -1 -16   7       18.40       20.35     17.29 o 
   0 -16   7      171.83      119.46     23.88 o 
   1 -16   7        0.11        9.00     10.65 o 
   2 -16   7       13.38       24.34     16.53 o 
   3 -16   7        1.16       -1.22     26.52 o 
  -4 -15   7       18.28       28.90     21.50 o 
  -3 -15   7       19.63       63.19     22.71 o 
  -2 -15   7        0.23       -5.93     13.01 o 
  -1 -15   7        1.16       20.32     15.54 o 
   0 -15   7      129.76      134.21     25.61 o 
   1 -15   7       65.24       67.22     13.90 o 
   2 -15   7        6.68        6.41      8.09 o 
   3 -15   7        5.57       -2.04     12.88 o 
   4 -15   7        2.05       39.11     31.64 o 
  -4 -14   7      104.02      128.69     23.90 o 
  -3 -14   7        9.36        6.44     14.45 o 
  -2 -14   7       69.47       76.58     15.23 o 
  -1 -14   7       21.13       19.96     10.96 o 
   0 -14   7      201.99      182.70     16.91 o 
   1 -14   7       42.87       32.01      8.80 o 
   2 -14   7      129.44      130.78     14.71 o 
   3 -14   7       11.34      -11.13     12.50 o 
   4 -14   7       20.60       12.86     16.25 o 
   5 -14   7        2.22      -22.41     22.41 o 
  -5 -13   7        1.99        2.43     20.39 o 
  -4 -13   7      113.73       84.54     29.54 o 
  -3 -13   7      102.66      124.31     18.04 o 
  -2 -13   7        4.50       12.37     11.14 o 
  -1 -13   7       44.50       24.10     14.05 o 
   0 -13   7        7.89        0.61      7.83 o 
   1 -13   7        0.18       -6.61      6.61 o 
   2 -13   7       12.32       13.50     14.18 o 
   3 -13   7        7.70        3.57      7.82 o 
   4 -13   7       31.70       24.91     18.93 o 
   5 -13   7       26.73       27.34     19.20 o 
  -5 -12   7        1.00       21.34     20.02 o 
  -4 -12   7      123.60      115.21     32.19 o 
  -3 -12   7       60.17       57.96     14.65 o 
  -2 -12   7      415.88      423.94     21.30 o 
  -1 -12   7        0.06       -5.34      8.09 o 
   0 -12   7       10.81        4.38      7.80 o 
   1 -12   7      112.80       88.59     18.56 o 
   2 -12   7      172.45      159.78     16.22 o 
   3 -12   7      564.39      607.28     27.11 o 
   4 -12   7       42.09       54.82     10.43 o 
   5 -12   7       16.33       -4.34     13.69 o 
   6 -12   7        5.44       -4.72     15.56 o 
  -6 -11   7        0.43       40.00     18.03 o 
  -5 -11   7       51.43       54.07     17.40 o 
  -4 -11   7       35.82       45.52     12.63 o 
  -3 -11   7     2907.42     3118.18     76.77 o 
  -2 -11   7       68.09       80.54     15.18 o 
  -1 -11   7      221.58      255.24     17.93 o 
   0 -11   7       19.44        3.78     10.13 o 
   1 -11   7        1.09       -5.83      5.83 o 
   2 -11   7       34.04       49.59      9.84 o 
   3 -11   7      156.17      173.11     33.36 o 
   4 -11   7       23.20       16.93     18.32 o 
   5 -11   7        0.58       -7.14     10.25 o 
   6 -11   7       15.93       -5.25     26.98 o 
  -6 -10   7       16.03        2.44     27.09 o 
  -5 -10   7       69.86       70.27     18.14 o 
  -4 -10   7      274.37      257.88     19.49 o 
  -3 -10   7      454.39      452.90     24.53 o 
  -2 -10   7      558.77      477.13     20.32 o 
  -1 -10   7        1.39       -5.60      6.19 o 
   0 -10   7       42.82       40.82      7.78 o 
   1 -10   7      136.55      155.73     10.54 o 
   2 -10   7       35.40       37.73      7.57 o 
   3 -10   7       15.33       20.26     10.97 o 
   4 -10   7      101.75      119.56     10.98 o 
   5 -10   7       25.05       17.17      9.63 o 
   6 -10   7        9.35       13.88     11.53 o 
  -7  -9   7        1.65        4.15     12.70 o 
  -6  -9   7       56.87       64.93     19.00 o 
  -5  -9   7        0.03       34.35     16.83 o 
  -4  -9   7      375.48      344.79     21.09 o 
  -3  -9   7       86.46       90.30     10.47 o 
  -2  -9   7        0.30       -2.12      4.93 o 
  -1  -9   7      121.07      137.70      7.54 o 
   0  -9   7        8.62       13.87      6.21 o 
   1  -9   7       89.21       72.95      7.46 o 
   2  -9   7        0.17       -1.61      4.29 o 
   3  -9   7      555.71      571.55     17.41 o 
   4  -9   7        0.13        8.67      6.12 o 
   5  -9   7       11.83       13.96      6.38 o 
   6  -9   7       23.59       16.74     10.18 o 
  -7  -8   7        6.66       11.87     12.74 o 
  -6  -8   7        1.53        9.80     11.54 o 
  -5  -8   7       58.51       49.11     12.00 o 
  -4  -8   7      474.48      519.26     18.52 o 
  -3  -8   7      169.52      160.90     12.21 o 
  -2  -8   7       19.42       20.90      5.30 o 
  -1  -8   7        9.86       12.04      4.11 o 
   0  -8   7      189.88      223.11     11.05 o 
   1  -8   7      229.39      235.94     10.09 o 
   2  -8   7       64.61       61.28      6.25 o 
   3  -8   7       27.69       38.80      6.63 o 
   4  -8   7      545.88      552.29     16.71 o 
   5  -8   7        2.44        0.86      6.69 o 
   6  -8   7       32.78       24.40      8.96 o 
   7  -8   7       72.39       66.09     15.91 o 
  -7  -7   7        0.54       -2.52     11.37 o 
  -6  -7   7        6.12       12.07      9.72 o 
  -5  -7   7        7.41       16.42      9.19 o 
  -4  -7   7      148.97      146.98     10.95 o 
  -3  -7   7        0.04        1.23      4.20 o 
  -2  -7   7      190.20      205.11      8.09 o 
  -1  -7   7      103.30      131.74      6.35 o 
   0  -7   7      169.11      213.34      8.54 o 
   1  -7   7      566.53      595.89     15.26 o 
   2  -7   7      142.82      153.29      7.42 o 
   3  -7   7      182.00      200.78      8.91 o 
   4  -7   7       74.33      103.09      9.26 o 
   5  -7   7        4.35       -2.32      7.05 o 
   6  -7   7       19.33       14.53      8.97 o 
   7  -7   7        1.27        5.91      9.62 o 
  -7  -6   7        2.82        0.07      7.60 o 
  -6  -6   7       10.74        0.66      9.00 o 
  -5  -6   7        8.71        0.02      6.84 o 
  -4  -6   7       12.33       11.07      5.10 o 
  -3  -6   7      230.44      283.94      9.52 o 
  -2  -6   7      141.29      161.92      6.78 o 
  -1  -6   7        2.81        3.06      3.73 o 
   0  -6   7     2523.05     2690.01     36.56 o 
   1  -6   7      239.01      253.71      8.23 o 
   2  -6   7       27.33       25.81      5.77 o 
   3  -6   7      266.33      264.36      9.59 o 
   4  -6   7        8.87       15.58      6.33 o 
   5  -6   7       74.91       73.25     11.12 o 
   6  -6   7      108.75       94.15     17.45 o 
   7  -6   7        2.55       -5.11     11.98 o 
  -8  -5   7        8.14        1.16     14.25 o 
  -7  -5   7       11.23        6.83      6.64 o 
  -6  -5   7        9.70        1.77      7.11 o 
  -5  -5   7        0.18        1.44      6.05 o 
  -4  -5   7       41.17       67.37      6.01 o 
  -3  -5   7        1.92        8.24      3.83 o 
  -2  -5   7      175.99      199.22      7.14 o 
  -1  -5   7       56.46       63.34      4.53 o 
   0  -5   7      544.70      549.62     12.83 o 
   1  -5   7        1.36       -1.63      2.90 o 
   2  -5   7      154.66      152.80      6.44 o 
   3  -5   7       90.35      101.83      7.59 o 
   4  -5   7      438.18      471.89     16.60 o 
   5  -5   7        9.34       -1.96      6.95 o 
   6  -5   7       94.43      100.52     15.93 o 
   7  -5   7       14.40        4.56     12.13 o 
  -8  -4   7        0.18       13.24     15.69 o 
  -7  -4   7        5.04        5.21     11.42 o 
  -6  -4   7        2.91        3.23      5.46 o 
  -5  -4   7       75.37       73.97      7.84 o 
  -4  -4   7       16.44       18.74      4.13 o 
  -3  -4   7     1124.96     1217.10     17.33 o 
  -2  -4   7     2124.61     2276.46     29.08 o 
  -1  -4   7      145.34      104.42      5.57 o 
   0  -4   7      712.46      781.85     16.41 o 
   1  -4   7      276.18      271.98      7.89 o 
   2  -4   7      524.96      577.56     11.28 o 
   3  -4   7       20.17       23.59      4.21 o 
   4  -4   7       90.84       91.48      9.56 o 
   5  -4   7       86.49       50.02     11.53 o 
   6  -4   7       77.62       45.73     12.32 o 
   7  -4   7        5.16       14.82     15.25 o 
  -8  -3   7        0.10       12.37     15.20 o 
  -7  -3   7       73.56       53.58     14.82 o 
  -6  -3   7       22.02       15.70      9.57 o 
  -5  -3   7       19.55       19.49      4.54 o 
  -4  -3   7      260.84      273.71      8.59 o 
  -3  -3   7      853.14      922.40     13.43 o 
  -2  -3   7        6.88        2.72      2.91 o 
  -1  -3   7      853.45      849.08     13.27 o 
   0  -3   7      202.37      172.93      7.01 o 
   1  -3   7     1096.71     1095.10     16.66 o 
   2  -3   7     1212.89     1188.74     17.67 o 
   3  -3   7      338.51      349.11     10.09 o 
   4  -3   7      361.04      346.96     15.40 o 
   5  -3   7        1.42        7.78      6.03 o 
   6  -3   7       45.45       28.50     13.07 o 
   7  -3   7        4.69       -8.53     20.43 o 
  -8  -2   7       35.25       57.53     17.77 o 
  -7  -2   7       26.54       24.67     15.43 o 
  -6  -2   7       16.89       11.05      9.05 o 
  -5  -2   7       85.58       85.46      9.09 o 
  -4  -2   7        2.18        6.48      4.52 o 
  -3  -2   7      351.83      391.97      8.40 o 
  -2  -2   7       54.70       59.38      3.89 o 
  -1  -2   7      221.73      198.74      7.72 o 
   0  -2   7      203.31      199.47      6.44 o 
   1  -2   7      227.30      225.09      7.52 o 
   2  -2   7     1165.64     1039.14     15.50 o 
   3  -2   7      345.03      323.50      9.64 o 
   4  -2   7       27.43        5.54      5.31 o 
   5  -2   7       11.32       23.99      7.88 o 
   6  -2   7        6.84        2.91      6.79 o 
   7  -2   7       14.81       13.20     14.66 o 
  -8  -1   7        4.56        9.79     12.35 o 
  -7  -1   7        5.58        4.49      8.60 o 
  -6  -1   7        2.71        1.37      6.48 o 
  -5  -1   7       89.03       81.41      8.16 o 
  -4  -1   7       25.27       28.31      5.03 o 
  -3  -1   7     1387.70     1460.91     20.06 o 
  -2  -1   7      314.18      345.46      8.96 o 
  -1  -1   7     3381.40     3233.62     37.11 o 
   0  -1   7      994.85      952.40     14.29 o 
   1  -1   7      204.19      204.93      5.85 o 
   2  -1   7      475.92      481.54     11.70 o 
   3  -1   7     1693.16     1598.72     22.62 o 
   4  -1   7       54.74       68.51      8.23 o 
   5  -1   7       89.48      113.81     13.06 o 
   6  -1   7       13.15       11.59     10.12 o 
   7  -1   7       33.43       53.57     10.98 o 
  -8   0   7       25.59       10.96     11.90 o 
  -7   0   7        0.49       -7.62      7.62 o 
  -6   0   7       73.24       85.27      9.27 o 
  -5   0   7      284.30      287.98     10.83 o 
  -4   0   7       34.72       42.31      4.28 o 
  -3   0   7      312.05      322.10      8.41 o 
  -2   0   7      515.40      531.13      9.77 o 
  -1   0   7     3152.60     3047.39     45.00 o 
   0   0   7      406.97      444.06      8.51 o 
   1   0   7     4529.17     4388.39     43.27 o 
   2   0   7     1500.09     1546.47     18.53 o 
   3   0   7      348.14      386.76     11.61 o 
   4   0   7       34.04       47.37      8.39 o 
   5   0   7       28.90        8.42     11.53 o 
   6   0   7       10.41       -2.53     12.31 o 
   7   0   7       40.16       38.78     13.34 o 
  -8   1   7       37.52       56.32     13.01 o 
  -7   1   7        2.13       14.84      8.59 o 
  -6   1   7       28.15       30.53      6.56 o 
  -5   1   7      844.86      811.72     16.34 o 
  -4   1   7      308.72      305.83      7.97 o 
  -3   1   7       48.45       44.84      4.02 o 
  -2   1   7       61.85       64.99      4.63 o 
  -1   1   7        0.15       -1.48      3.56 o 
   0   1   7      497.48      528.83      9.70 o 
   1   1   7     1114.76     1083.15     14.42 o 
   2   1   7      778.14      790.74     15.81 o 
   3   1   7      134.94      139.69      9.83 o 
   4   1   7       26.38       16.19      8.25 o 
   5   1   7       56.45       57.44     14.55 o 
   6   1   7        2.25        1.45     11.45 o 
   7   1   7        2.61        2.20     12.76 o 
  -8   2   7       83.67       99.60     13.03 o 
  -7   2   7       92.09       92.33      9.31 o 
  -6   2   7     1448.80     1507.56     27.01 o 
  -5   2   7       14.96        8.61      5.23 o 
  -4   2   7       13.13       12.13      3.69 o 
  -3   2   7       65.24       63.83      4.46 o 
  -2   2   7      239.31      255.30      6.63 o 
  -1   2   7      776.45      827.82     14.04 o 
   0   2   7      919.80      971.91     18.17 o 
   1   2   7      597.36      618.67     13.42 o 
   2   2   7       87.91      103.30      6.18 o 
   3   2   7       30.02       17.83      6.11 o 
   4   2   7      624.08      667.99     25.23 o 
   5   2   7       67.94       57.57     15.33 o 
   6   2   7       26.10       35.07     13.81 o 
  -8   3   7        0.76        1.03      7.37 o 
  -7   3   7       43.74       43.25      8.08 o 
  -6   3   7       40.50       41.39      6.89 o 
  -5   3   7       52.08       48.10      5.09 o 
  -4   3   7       38.91       47.62      5.14 o 
  -3   3   7      336.56      344.10     12.79 o 
  -2   3   7      442.39      493.32     10.19 o 
  -1   3   7       23.31       20.50      3.45 o 
   0   3   7        5.37        8.22      3.35 o 
   1   3   7       61.18       61.15      4.84 o 
   2   3   7      146.44      137.73      7.32 o 
   3   3   7      115.80      126.18     10.02 o 
   4   3   7      153.91      155.68     13.85 o 
   5   3   7       79.14       34.45     16.29 o 
   6   3   7        0.22      -14.20     14.78 o 
  -8   4   7        7.04        9.00     12.45 o 
  -7   4   7       41.86       51.08     10.87 o 
  -6   4   7      276.24      294.81     21.56 o 
  -5   4   7       10.86       10.07      4.76 o 
  -4   4   7       20.32       22.26      4.39 o 
  -3   4   7      256.77      265.85      8.50 o 
  -2   4   7     1023.81     1073.53     18.06 o 
  -1   4   7      139.84      132.32      5.54 o 
   0   4   7     4858.87     4947.78     61.44 o 
   1   4   7      135.30      129.37      7.80 o 
   2   4   7       25.33       28.96      5.38 o 
   3   4   7       61.56       59.42      8.32 o 
   4   4   7        1.86       10.19     10.65 o 
   5   4   7       43.60       20.36     19.50 o 
   6   4   7       90.60      125.91     30.41 o 
  -7   5   7       17.91       10.86      9.73 o 
  -6   5   7       29.43       40.52      9.51 o 
  -5   5   7       36.30       28.01      5.68 o 
  -4   5   7       11.53       14.81      4.23 o 
  -3   5   7      234.08      246.42      7.56 o 
  -2   5   7       50.30       55.99      8.43 o 
  -1   5   7      357.54      342.73      8.74 o 
   0   5   7       78.98       82.57      6.43 o 
   1   5   7      274.99      282.18     10.89 o 
   2   5   7       26.49       33.05      6.13 o 
   3   5   7       43.96       37.45      9.88 o 
   4   5   7        2.99       -6.71      8.65 o 
   5   5   7        3.33        3.87     11.95 o 
   6   5   7        1.62        9.73     17.11 o 
  -7   6   7       82.55       93.19     12.05 o 
  -6   6   7       37.75       45.81      8.22 o 
  -5   6   7       21.89       22.07      5.95 o 
  -4   6   7        2.02        2.11      3.85 o 
  -3   6   7       36.88       33.37      4.66 o 
  -2   6   7       45.61       49.89      9.15 o 
  -1   6   7      132.67      138.17     13.01 o 
   0   6   7      176.76      184.67      8.21 o 
   1   6   7      429.55      444.23     17.49 o 
   2   6   7      142.22      182.10     12.34 o 
   3   6   7        2.33       -7.47      7.82 o 
   4   6   7        0.12       -9.22      9.23 o 
   5   6   7        1.69      -10.84     10.84 o 
  -7   7   7       35.03       40.63      9.30 o 
  -6   7   7       63.27       57.30      9.47 o 
  -5   7   7       34.97       24.24      5.99 o 
  -4   7   7      209.24      183.75     14.90 o 
  -3   7   7      313.41      330.35     15.45 o 
  -2   7   7      111.12      124.49      8.26 o 
  -1   7   7       71.24       73.37      8.28 o 
   0   7   7       68.84       75.80      8.89 o 
   1   7   7      139.87      139.40     11.36 o 
   2   7   7      220.48      222.57     14.05 o 
   3   7   7       17.47       13.13      7.05 o 
   4   7   7        0.26        4.55      8.76 o 
   5   7   7       75.58       67.62     15.97 o 
  -7   8   7        3.94        1.11      6.96 o 
  -6   8   7        4.28        3.01     14.11 o 
  -5   8   7       21.16       22.72      8.34 o 
  -4   8   7       28.04       25.77     20.35 o 
  -3   8   7       14.91       14.95      4.76 o 
  -2   8   7       11.07        5.48      5.19 o 
  -1   8   7       75.19       77.50      8.89 o 
   0   8   7       50.46       47.10      7.82 o 
   1   8   7      312.64      312.91     17.46 o 
   2   8   7        1.80        2.50      7.68 o 
   3   8   7       43.05       48.48     13.30 o 
   4   8   7       44.71       37.00     10.40 o 
   5   8   7       11.48       -2.50     12.46 o 
  -6   9   7        9.86        4.40      9.36 o 
  -5   9   7        6.27        0.49     14.57 o 
  -4   9   7       79.88       39.24     25.39 o 
  -3   9   7       76.44       94.04      7.52 o 
  -2   9   7      115.24      127.08     13.63 o 
  -1   9   7       20.71       34.14      8.84 o 
   0   9   7        8.54       -0.76      9.84 o 
   1   9   7        1.85        6.53      7.47 o 
   2   9   7       10.72        5.67      8.50 o 
   3   9   7        8.19        9.47     10.75 o 
   4   9   7       14.94       34.52     13.92 o 
  -6  10   7        0.06        6.76      9.99 o 
  -5  10   7        1.62       -0.49     15.55 o 
  -4  10   7       29.03       39.40     27.70 o 
  -3  10   7        4.67       10.72      7.50 o 
  -2  10   7      133.42      147.57     11.90 o 
  -1  10   7      786.07      753.80     39.15 o 
   0  10   7      145.09      129.53     17.21 o 
   1  10   7       66.49       37.47     13.98 o 
   2  10   7        9.09       16.29      9.06 o 
   3  10   7       25.86       27.39     13.84 o 
  -5  11   7        7.58       17.71     28.33 o 
  -4  11   7        0.01       27.57     27.86 o 
  -3  11   7       12.24       23.72      8.75 o 
  -2  11   7      209.29      219.85     14.40 o 
  -1  11   7        0.16       15.23     10.64 o 
   0  11   7       21.78       12.36     11.89 o 
   1  11   7        0.72       -2.99      9.16 o 
   2  11   7        7.83        5.20      9.85 o 
   3  11   7        6.98        5.94     13.02 o 
  -4  12   7        6.82       15.72      7.18 o 
  -3  12   7        1.75       10.56      8.97 o 
  -2  12   7       11.72        8.82      8.13 o 
  -1  12   7        7.41       -3.04     10.49 o 
   0  12   7       20.88       21.48     13.45 o 
   1  12   7        8.29        4.76     13.27 o 
   2  12   7        6.00       14.52     14.20 o 
  -3  13   7       12.66       15.49     10.88 o 
  -2  13   7        0.36        1.82     10.17 o 
  -1  13   7       12.30       -3.84     27.44 o 
   0  13   7       16.80       20.39     18.58 o 
  -1 -17   8        0.76       -2.39     14.99 o 
   0 -17   8       27.29       12.88     17.52 o 
   1 -17   8        8.02       19.81     29.42 o 
   2 -17   8        0.67       -1.59     27.82 o 
  -3 -16   8       30.37       68.15     24.10 o 
  -2 -16   8        0.50        1.96     13.88 o 
  -1 -16   8       55.08       34.06     27.74 o 
   0 -16   8       27.21       20.70     12.52 o 
   1 -16   8       19.71       21.31     12.18 o 
   2 -16   8        1.09       19.68     17.98 o 
   3 -16   8        8.91       -5.16     25.89 o 
  -4 -15   8        8.93       12.17     22.24 o 
  -3 -15   8       15.11       28.61     19.93 o 
  -2 -15   8       65.23      105.53     20.89 o 
  -1 -15   8        4.47       -7.77     14.54 o 
   0 -15   8       28.31       20.24     24.62 o 
   1 -15   8       10.07        6.01     10.70 o 
   2 -15   8       40.79       42.64     12.13 o 
   3 -15   8        0.02        0.99     15.20 o 
   4 -15   8        1.68        8.77     27.82 o 
  -4 -14   8        3.80       17.66     16.35 o 
  -3 -14   8       13.54        0.86     17.05 o 
  -2 -14   8       32.78       17.53     12.16 o 
  -1 -14   8      127.87      120.20     16.45 o 
   0 -14   8      430.26      455.29     27.88 o 
   1 -14   8       22.80       34.45      9.18 o 
   2 -14   8       36.22       31.67     11.00 o 
   3 -14   8       22.45       10.89     10.11 o 
   4 -14   8       16.55       21.70     16.58 o 
   5 -14   8        6.03       20.73     32.06 o 
  -5 -13   8        2.69      -10.94     18.85 o 
  -4 -13   8       13.68       12.27     14.09 o 
  -3 -13   8        0.00        0.06     11.13 o 
  -2 -13   8        0.16       -3.56     10.31 o 
  -1 -13   8        3.86        3.85      8.51 o 
   0 -13   8       10.09        3.88     11.22 o 
   1 -13   8        0.05       -4.81      8.95 o 
   2 -13   8        1.04        1.69      9.43 o 
   3 -13   8       45.20       36.03     11.23 o 
   4 -13   8       30.91       28.58      9.96 o 
   5 -13   8        6.60       18.39     16.85 o 
  -5 -12   8       25.85       43.08     23.08 o 
  -4 -12   8       21.98       -1.17     24.78 o 
  -3 -12   8      237.06      247.50     27.55 o 
  -2 -12   8      326.13      348.98     22.28 o 
  -1 -12   8        6.82        2.57     10.96 o 
   0 -12   8       62.37       76.32     15.44 o 
   1 -12   8        0.88       -1.15      8.85 o 
   2 -12   8       55.95       50.64     15.73 o 
   3 -12   8      229.25      259.36     20.25 o 
   4 -12   8      130.69      146.71     21.58 o 
   5 -12   8        1.05       -0.16     12.00 o 
  -6 -11   8        1.26       10.42     16.16 o 
  -5 -11   8       34.74       52.84     17.84 o 
  -4 -11   8       12.11       26.86     11.67 o 
  -3 -11   8      347.27      385.84     29.18 o 
  -2 -11   8       82.00       75.99     17.08 o 
  -1 -11   8        9.16        9.49      9.73 o 
   0 -11   8       26.82       17.45      9.39 o 
   1 -11   8      142.44      167.27     15.88 o 
   2 -11   8      154.90      159.00     15.07 o 
   3 -11   8     1525.94     1479.37     64.45 o 
   4 -11   8      373.90      373.60     23.89 o 
   5 -11   8        6.77        3.04      9.07 o 
   6 -11   8        4.18       -7.17     16.12 o 
  -6 -10   8        3.52       17.24     16.00 o 
  -5 -10   8       29.67       32.35     15.51 o 
  -4 -10   8        2.35       -7.71     13.03 o 
  -3 -10   8      180.89      194.84     18.07 o 
  -2 -10   8      122.19       95.69     10.59 o 
  -1 -10   8      351.24      392.51     16.82 o 
   0 -10   8       67.39       59.54     10.40 o 
   1 -10   8      273.51      272.86     14.72 o 
   2 -10   8      385.05      373.53     18.18 o 
   3 -10   8      369.81      395.59     21.26 o 
   4 -10   8      742.93      826.31     55.77 o 
   5 -10   8       35.26       32.89      9.16 o 
   6 -10   8       40.45       44.36     11.56 o 
  -7  -9   8        2.69       14.51     12.66 o 
  -6  -9   8       38.59       42.71     13.99 o 
  -5  -9   8       35.97       32.68     15.27 o 
  -4  -9   8       60.92       53.75     10.11 o 
  -3  -9   8       22.35       32.92      8.66 o 
  -2  -9   8      425.43      429.65     18.04 o 
  -1  -9   8        6.22        5.68      4.66 o 
   0  -9   8        6.65        0.07      5.69 o 
   1  -9   8        0.09        7.39      5.72 o 
   2  -9   8       63.56       65.63      8.53 o 
   3  -9   8     1447.48     1391.73     39.07 o 
   4  -9   8      375.64      400.70     21.69 o 
   5  -9   8       18.79       21.49      7.38 o 
   6  -9   8        0.83       -7.90      8.83 o 
  -7  -8   8        8.96       34.74     13.57 o 
  -6  -8   8       17.59       17.52     12.16 o 
  -5  -8   8       19.20       10.85      9.72 o 
  -4  -8   8      118.11      129.61     11.07 o 
  -3  -8   8        5.07       -0.96      5.90 o 
  -2  -8   8      465.70      472.53     12.16 o 
  -1  -8   8       58.00       70.17      5.67 o 
   0  -8   8        7.52       15.60      4.77 o 
   1  -8   8       39.50       30.21      5.99 o 
   2  -8   8       40.36       50.52      6.40 o 
   3  -8   8       32.26       31.17      9.37 o 
   4  -8   8        5.12       10.98      6.15 o 
   5  -8   8       12.71       26.31      8.00 o 
   6  -8   8        0.56       -8.01      8.01 o 
  -7  -7   8       39.39       37.03     11.71 o 
  -6  -7   8      119.68      128.95     15.11 o 
  -5  -7   8      125.14      101.44     13.12 o 
  -4  -7   8        7.98       17.55      6.60 o 
  -3  -7   8       22.79       23.60      5.14 o 
  -2  -7   8      256.91      244.02      8.88 o 
  -1  -7   8        0.16       -3.87      3.87 o 
   0  -7   8       46.15       40.87      5.40 o 
   1  -7   8      914.03      955.43     18.27 o 
   2  -7   8      123.81      109.31      7.77 o 
   3  -7   8       68.92       66.95      8.00 o 
   4  -7   8      379.98      410.09     19.06 o 
   5  -7   8      166.73      163.31     13.13 o 
   6  -7   8       27.11       29.97     10.81 o 
   7  -7   8       14.44        6.38     14.76 o 
  -7  -6   8       56.38       47.50      9.21 o 
  -6  -6   8      375.90      312.89     17.06 o 
  -5  -6   8       36.95       44.59      8.92 o 
  -4  -6   8       49.63       47.77      6.50 o 
  -3  -6   8        6.04       -2.96      3.80 o 
  -2  -6   8      326.99      316.29      9.95 o 
  -1  -6   8      748.75      753.47     14.42 o 
   0  -6   8      336.76      376.55     12.25 o 
   1  -6   8     1124.50     1299.40     20.01 o 
   2  -6   8      234.45      226.40      9.24 o 
   3  -6   8        1.76        2.84      4.58 o 
   4  -6   8        4.20       -7.36      7.36 o 
   5  -6   8        5.20        7.79      7.77 o 
   6  -6   8        1.64        3.10     12.36 o 
   7  -6   8        1.40       12.23     12.70 o 
  -8  -5   8       85.97       66.77     40.71 o 
  -7  -5   8        1.67        1.30     12.80 o 
  -6  -5   8      133.45      127.30     10.83 o 
  -5  -5   8        2.59        4.63      5.87 o 
  -4  -5   8      142.26      135.97      7.41 o 
  -3  -5   8        5.16        1.85      3.63 o 
  -2  -5   8     1109.86     1170.29     19.17 o 
  -1  -5   8       98.06      106.33      6.10 o 
   0  -5   8      154.35      153.18      8.35 o 
   1  -5   8       47.57       64.11      5.42 o 
   2  -5   8       10.09       12.54      3.68 o 
   3  -5   8      107.26       98.12      6.30 o 
   4  -5   8      142.45      140.74      8.10 o 
   5  -5   8       39.20       34.79     10.53 o 
   6  -5   8        0.55      -18.64     18.64 o 
   7  -5   8        6.07       -3.70     12.34 o 
  -8  -4   8       10.74       18.01     16.24 o 
  -7  -4   8        0.00        1.54     11.90 o 
  -6  -4   8        0.02        3.66      5.21 o 
  -5  -4   8       22.53       20.51      5.74 o 
  -4  -4   8      126.48      145.24      7.24 o 
  -3  -4   8       53.10       60.10      5.03 o 
  -2  -4   8       31.70       38.97      4.44 o 
  -1  -4   8        1.08       -2.36      2.96 o 
   0  -4   8     1649.86     1614.33     21.73 o 
   1  -4   8       59.42       60.24      5.72 o 
   2  -4   8      717.71      739.18     14.05 o 
   3  -4   8      268.39      262.44     12.09 o 
   4  -4   8      392.64      393.19     14.04 o 
   5  -4   8       23.41       11.67      5.25 o 
   6  -4   8      137.03      137.17     25.46 o 
   7  -4   8       40.97       33.28     17.57 o 
  -8  -3   8        0.11        7.81     13.96 o 
  -7  -3   8        9.67        9.43     11.20 o 
  -6  -3   8      115.44      100.36     13.21 o 
  -5  -3   8        8.29        3.09      6.46 o 
  -4  -3   8        7.46       13.22      3.99 o 
  -3  -3   8      565.81      612.20     10.80 o 
  -2  -3   8      982.71     1032.30     14.99 o 
  -1  -3   8      148.67      161.01      6.44 o 
   0  -3   8      152.96      141.87      6.54 o 
   1  -3   8      202.89      215.07      7.24 o 
   2  -3   8       84.40       89.26      6.21 o 
   3  -3   8       91.78       73.39      6.03 o 
   4  -3   8        0.98       -0.18      5.97 o 
   5  -3   8       93.82       76.87     11.01 o 
   6  -3   8       12.68       19.25      7.74 o 
   7  -3   8        7.33       20.92     15.57 o 
  -8  -2   8       19.63       39.53     21.27 o 
  -7  -2   8       40.03        5.08     16.05 o 
  -6  -2   8        8.68        9.15     10.68 o 
  -5  -2   8       44.47       63.05      8.68 o 
  -4  -2   8        9.75       10.53      4.99 o 
  -3  -2   8      352.28      366.75      7.93 o 
  -2  -2   8      138.32      134.02      5.71 o 
  -1  -2   8      781.21      689.96     12.24 o 
   0  -2   8       32.37       30.92      3.95 o 
   1  -2   8      393.78      431.37     13.82 o 
   2  -2   8      221.31      217.52      7.92 o 
   3  -2   8       55.80       58.84      5.75 o 
   4  -2   8       59.09       85.92      9.70 o 
   5  -2   8        3.87        4.29      8.88 o 
   6  -2   8       22.13       31.05     16.95 o 
   7  -2   8       52.21       53.45     17.90 o 
  -8  -1   8        0.01        8.76     10.37 o 
  -7  -1   8       12.16       14.21     10.45 o 
  -6  -1   8        0.37       -6.21      6.21 o 
  -5  -1   8       56.27       60.59      7.58 o 
  -4  -1   8        0.28        2.39      4.01 o 
  -3  -1   8     2557.83     2652.06     31.59 o 
  -2  -1   8       34.71       42.03      4.97 o 
  -1  -1   8        2.76        3.45      3.08 o 
   0  -1   8      139.75      133.77      5.91 o 
   1  -1   8     1390.77     1274.25     17.39 o 
   2  -1   8     1488.86     1507.72     19.97 o 
   3  -1   8       19.79       32.92      5.29 o 
   4  -1   8      189.40      208.80     14.42 o 
   5  -1   8       21.56       20.32     13.81 o 
   6  -1   8        5.22       -1.63      9.59 o 
   7  -1   8        6.23        1.87     11.24 o 
  -8   0   8        9.40      -10.70     10.70 o 
  -7   0   8        4.98        5.75      8.05 o 
  -6   0   8      463.50      484.94     17.30 o 
  -5   0   8        6.27       12.29      4.62 o 
  -4   0   8       39.74       48.01      5.43 o 
  -3   0   8      213.71      229.18      7.59 o 
  -2   0   8     1063.59     1075.62     16.71 o 
  -1   0   8      770.12      779.74     13.88 o 
   0   0   8     2137.50     2196.39     25.49 o 
   1   0   8      858.01      862.80     13.96 o 
   2   0   8      951.02      941.92     14.70 o 
   3   0   8       23.46       12.96      5.95 o 
   4   0   8      114.83      108.67     27.59 o 
   5   0   8        9.27        2.53     11.58 o 
   6   0   8       12.05       -4.37     10.12 o 
   7   0   8        3.74        3.94     32.02 o 
  -8   1   8        3.73       16.44     10.50 o 
  -7   1   8       31.89       32.55      9.24 o 
  -6   1   8      750.89      742.61     18.32 o 
  -5   1   8     1846.28     1822.38     27.76 o 
  -4   1   8       20.86       18.31      3.88 o 
  -3   1   8       44.91       46.21      4.50 o 
  -2   1   8      320.89      343.73      9.25 o 
  -1   1   8      271.70      287.79      9.23 o 
   0   1   8       63.77       61.15      5.25 o 
   1   1   8     1741.57     1724.08     20.38 o 
   2   1   8       61.33       55.07      5.06 o 
   3   1   8      566.37      631.33     17.30 o 
   4   1   8       18.51       18.33      9.11 o 
   5   1   8       74.08       64.95     15.59 o 
   6   1   8        3.38       -6.50     10.80 o 
  -8   2   8       16.73       28.82      9.89 o 
  -7   2   8       47.40       61.01      9.07 o 
  -6   2   8       37.60       52.24      6.80 o 
  -5   2   8     1583.32     1653.72     28.00 o 
  -4   2   8       53.61       41.42      4.96 o 
  -3   2   8       89.94       80.43      5.29 o 
  -2   2   8      231.24      243.89      7.23 o 
  -1   2   8      405.51      432.46     10.92 o 
   0   2   8     1278.01     1299.23     21.33 o 
   1   2   8       30.16       31.88      5.23 o 
   2   2   8       87.80       86.89      6.25 o 
   3   2   8       51.41       40.32      7.55 o 
   4   2   8      283.92      263.09     16.92 o 
   5   2   8        2.38       -6.64     18.94 o 
   6   2   8        0.00       28.00     17.70 o 
  -8   3   8        0.00        3.26      8.35 o 
  -7   3   8        9.29       10.15      6.13 o 
  -6   3   8        0.87        6.79      4.95 o 
  -5   3   8      285.20      300.31     12.71 o 
  -4   3   8       84.59       84.12      6.66 o 
  -3   3   8        5.99        2.06      3.37 o 
  -2   3   8      165.11      170.92      7.58 o 
  -1   3   8       11.30        9.89      3.74 o 
   0   3   8        0.64       -0.51      3.46 o 
   1   3   8       28.17       22.26      4.70 o 
   2   3   8      140.30      158.24      8.46 o 
   3   3   8       19.48       36.46      8.08 o 
   4   3   8        4.53       -5.11      8.71 o 
   5   3   8       32.42       17.12     16.14 o 
   6   3   8       15.37        2.40     16.43 o 
  -7   4   8       44.15       37.97     18.53 o 
  -6   4   8      996.23      919.46     28.14 o 
  -5   4   8       98.68      115.81     10.26 o 
  -4   4   8      127.82      121.00      7.04 o 
  -3   4   8        9.71       16.23      4.23 o 
  -2   4   8       81.82      100.53      6.58 o 
  -1   4   8       26.84       22.82      4.45 o 
   0   4   8      788.03      780.71     16.74 o 
   1   4   8        9.51       11.84      4.92 o 
   2   4   8       34.10       40.54      6.44 o 
   3   4   8        2.63       -6.45      7.94 o 
   4   4   8       69.04      104.90     14.32 o 
   5   4   8       54.68       78.81     20.51 o 
   6   4   8        6.35       17.87     18.57 o 
  -7   5   8      129.02      113.88     13.60 o 
  -6   5   8       11.12        3.18      7.49 o 
  -5   5   8      387.77      409.40     13.87 o 
  -4   5   8      131.21      154.08      8.78 o 
  -3   5   8       18.64       22.59      4.76 o 
  -2   5   8       51.53       46.91      8.58 o 
  -1   5   8      778.38      820.42     21.25 o 
   0   5   8       10.05        7.12      4.75 o 
   1   5   8       22.50       15.30      6.51 o 
   2   5   8       12.19       16.22      5.97 o 
   3   5   8        6.65        1.66      7.60 o 
   4   5   8        6.88       -0.17      9.11 o 
   5   5   8      134.74      159.97     19.29 o 
  -7   6   8      169.70      168.29     15.13 o 
  -6   6   8       51.17       35.75     12.75 o 
  -5   6   8        8.85        9.31      5.04 o 
  -4   6   8        2.57        0.59      4.54 o 
  -3   6   8      296.15      307.07     11.41 o 
  -2   6   8        0.10       -4.77      4.91 o 
  -1   6   8      129.34      140.95     11.98 o 
   0   6   8      455.27      472.89     15.35 o 
   1   6   8      436.68      455.04     17.15 o 
   2   6   8       38.23       37.37      9.58 o 
   3   6   8        5.57       13.67      8.79 o 
   4   6   8       40.85       46.99     12.27 o 
   5   6   8        1.50        7.94     22.62 o 
  -7   7   8        0.99       -0.26      7.90 o 
  -6   7   8        5.59        6.38      6.37 o 
  -5   7   8        2.08       -4.26      4.88 o 
  -4   7   8       94.14       89.07      6.18 o 
  -3   7   8       21.67       18.74      5.31 o 
  -2   7   8      194.82      209.30     10.99 o 
  -1   7   8        6.10        4.67      9.08 o 
   0   7   8        0.20       -6.09      6.09 o 
   1   7   8      267.94      287.55     15.43 o 
   2   7   8       33.42       27.68      8.54 o 
   3   7   8        1.29       -0.61     10.47 o 
   4   7   8       11.15        4.85      9.25 o 
   5   7   8       11.43       -3.55     12.42 o 
  -6   8   8       20.26       16.32      8.26 o 
  -5   8   8        0.71        3.52      6.10 o 
  -4   8   8       23.86       17.22      5.48 o 
  -3   8   8       35.53       28.03      5.46 o 
  -2   8   8        2.85       10.30      6.14 o 
  -1   8   8      173.91      186.20     14.34 o 
   0   8   8      206.46      205.80     18.35 o 
   1   8   8       63.71       50.33     10.17 o 
   2   8   8        0.04       -3.18      7.89 o 
   3   8   8        8.59       10.93     10.96 o 
   4   8   8       22.87       16.51      8.98 o 
  -6   9   8        0.71        4.78     10.14 o 
  -5   9   8       52.22       27.93     14.92 o 
  -4   9   8        5.09        6.06      6.78 o 
  -3   9   8        1.26        1.81      4.79 o 
  -2   9   8       22.26       17.00      8.88 o 
  -1   9   8       23.43       29.70     10.12 o 
   0   9   8       10.55       10.41     10.39 o 
   1   9   8        3.35       12.39      8.29 o 
   2   9   8       21.22       30.47      9.68 o 
   3   9   8       79.23       91.49     19.09 o 
   4   9   8        8.48      -11.96     11.96 o 
  -5  10   8        2.45       -4.19     15.24 o 
  -4  10   8        6.37       11.11      6.88 o 
  -3  10   8        0.18       -0.12      4.85 o 
  -2  10   8      301.64      297.72     16.18 o 
  -1  10   8      183.21      154.66     17.11 o 
   0  10   8       56.76       50.52     14.31 o 
   1  10   8        0.61        2.56      8.08 o 
   2  10   8        0.50        7.26      9.51 o 
   3  10   8        1.97        7.05     13.19 o 
  -5  11   8        7.96        8.43     27.91 o 
  -4  11   8       11.86       17.15      8.20 o 
  -3  11   8       62.46       51.47      7.98 o 
  -2  11   8       42.01       38.53      9.55 o 
  -1  11   8      246.50      243.67     28.38 o 
   0  11   8       75.11      118.46     18.33 o 
   1  11   8       20.62       26.11     14.45 o 
   2  11   8       14.17       10.36     12.14 o 
  -4  12   8       11.63        8.26      8.48 o 
  -3  12   8        1.93        9.94     11.91 o 
  -2  12   8       55.33       47.59     12.45 o 
  -1  12   8        5.72       28.75     14.76 o 
   0  12   8       27.90       25.12     14.79 o 
   1  12   8        1.39       -3.10     16.12 o 
  -1  13   8        0.45      -13.97     26.27 o 
  -1 -17   9        7.36       -0.19     16.13 o 
   0 -17   9       19.50       41.88     19.90 o 
   1 -17   9        8.35        6.50     26.77 o 
   2 -17   9       27.48       57.07     36.22 o 
  -3 -16   9       25.09       22.85     21.00 o 
  -2 -16   9        1.26       -6.93     15.43 o 
  -1 -16   9       16.14        7.99     16.58 o 
   0 -16   9       89.68      104.44     17.85 o 
   1 -16   9      126.57      133.13     22.19 o 
   2 -16   9        1.26        3.40     15.82 o 
   3 -16   9       10.19       36.80     32.02 o 
  -4 -15   9       28.08       -2.56     20.57 o 
  -3 -15   9        7.74        1.67     14.99 o 
  -2 -15   9       39.98       40.76     19.59 o 
  -1 -15   9        0.94       11.74     11.90 o 
   0 -15   9      112.31       76.07     14.46 o 
   1 -15   9        8.97       15.17      9.12 o 
   2 -15   9        3.74       -7.86     10.00 o 
   3 -15   9       12.04       17.22     26.21 o 
   4 -15   9       13.84       31.73     31.26 o 
  -4 -14   9       49.67       64.16     29.20 o 
  -3 -14   9        3.26       11.74     13.90 o 
  -2 -14   9       28.27       22.76     12.23 o 
  -1 -14   9       41.23       46.24     12.08 o 
   0 -14   9       22.88       18.57     21.70 o 
   1 -14   9       40.75       21.58     10.45 o 
   2 -14   9       19.06       -1.30     11.37 o 
   3 -14   9        0.00       -1.59      9.62 o 
   4 -14   9       66.89      104.06     25.44 o 
  -5 -13   9        3.87       -3.04     19.38 o 
  -4 -13   9       20.57       30.16     15.85 o 
  -3 -13   9       12.46       31.94     14.98 o 
  -2 -13   9       74.76      119.21     20.79 o 
  -1 -13   9       62.84       47.63     13.28 o 
   0 -13   9        1.13       -9.94      9.94 o 
   1 -13   9        6.78       -8.67     10.40 o 
   2 -13   9        8.14       12.81     11.86 o 
   3 -13   9       18.20       34.07     12.35 o 
   4 -13   9       90.72      111.78     15.84 o 
   5 -13   9        0.71       14.05     18.20 o 
  -5 -12   9      106.65      106.03     69.37 o 
  -4 -12   9        1.22       17.18     14.36 o 
  -3 -12   9        7.38       -9.73     12.23 o 
  -2 -12   9        3.14       17.33     20.89 o 
  -1 -12   9       39.91       45.46     12.49 o 
   0 -12   9        0.32       -0.28      9.65 o 
   1 -12   9       12.52       14.74      9.08 o 
   2 -12   9      133.87      157.09     15.92 o 
   3 -12   9        0.06       -0.87      8.01 o 
   4 -12   9      150.67      188.01     22.22 o 
   5 -12   9       10.52        9.18     13.15 o 
  -6 -11   9        9.25       23.04     17.08 o 
  -5 -11   9        0.27        8.85     15.05 o 
  -4 -11   9      103.43       86.68     18.57 o 
  -3 -11   9     1191.50     1296.07     47.66 o 
  -2 -11   9      246.31      299.28     23.00 o 
  -1 -11   9      323.48      331.64     21.31 o 
   0 -11   9       10.02        2.32      8.68 o 
   1 -11   9        4.93       -7.69      7.84 o 
   2 -11   9      258.59      246.70     18.53 o 
   3 -11   9      198.16      198.33     16.79 o 
   4 -11   9      165.50      149.72     19.06 o 
   5 -11   9      196.55      204.60     18.50 o 
   6 -11   9        5.08       35.15     20.92 o 
  -6 -10   9        1.16       16.93     16.24 o 
  -5 -10   9       34.03       46.10     17.27 o 
  -4 -10   9      108.94       82.55     15.64 o 
  -3 -10   9     1083.34     1141.04     48.91 o 
  -2 -10   9      409.00      389.04     17.49 o 
  -1 -10   9      122.48      111.31     12.50 o 
   0 -10   9       32.11       43.16     12.16 o 
   1 -10   9        4.00        5.88     10.92 o 
   2 -10   9      286.52      268.14     17.13 o 
   3 -10   9        0.69       -7.90      7.90 o 
   4 -10   9      138.11      139.83     14.20 o 
   5 -10   9      135.26      130.93     12.44 o 
   6 -10   9       17.06       21.29      9.71 o 
  -7  -9   9       14.94       20.30     18.17 o 
  -6  -9   9        0.26       14.64     11.91 o 
  -5  -9   9        6.85       -9.31     11.34 o 
  -4  -9   9      112.14      111.79     12.47 o 
  -3  -9   9      209.36      243.13     17.23 o 
  -2  -9   9       52.44       66.72      8.56 o 
  -1  -9   9        9.10        9.49      4.68 o 
   0  -9   9       21.46        5.57      6.09 o 
   1  -9   9      129.35      145.46     11.64 o 
   2  -9   9       25.77       21.88     11.34 o 
   3  -9   9     1660.36     1680.36     34.63 o 
   4  -9   9        2.15        3.77      6.91 o 
   5  -9   9        0.90       11.16      7.33 o 
   6  -9   9       20.37       17.02      9.32 o 
  -7  -8   9        3.21        0.39     11.61 o 
  -6  -8   9       24.12       38.56     11.80 o 
  -5  -8   9        3.81       11.30      9.94 o 
  -4  -8   9       84.22       70.89      9.01 o 
  -3  -8   9        4.69       -1.83      5.96 o 
  -2  -8   9      144.35      137.89      8.52 o 
  -1  -8   9      115.70      148.84      8.51 o 
   0  -8   9      724.89      742.74     17.05 o 
   1  -8   9       69.27       92.62      7.01 o 
   2  -8   9      198.16      200.67     18.48 o 
   3  -8   9        5.94        0.37      6.32 o 
   4  -8   9       14.64       15.47      6.61 o 
   5  -8   9        1.67        8.48      8.16 o 
   6  -8   9        1.79        5.26     11.69 o 
  -7  -7   9        5.30        1.68     10.19 o 
  -6  -7   9       31.19       20.28     11.03 o 
  -5  -7   9      119.92      117.57     13.60 o 
  -4  -7   9       69.72       53.38      8.90 o 
  -3  -7   9        2.34       -0.48      4.76 o 
  -2  -7   9       65.25       76.84      6.12 o 
  -1  -7   9       56.67       57.11      5.69 o 
   0  -7   9      146.30      143.72      9.08 o 
   1  -7   9      336.88      408.25     11.21 o 
   2  -7   9      173.51      154.98      7.83 o 
   3  -7   9       11.51       11.56      6.00 o 
   4  -7   9        6.35        0.31      5.81 o 
   5  -7   9       11.36       13.61      8.72 o 
   6  -7   9       24.65       30.01     12.83 o 
  -7  -6   9        0.59        2.66      6.69 o 
  -6  -6   9      284.17      294.65     18.04 o 
  -5  -6   9      126.20      111.79     12.35 o 
  -4  -6   9      265.95      264.28     11.61 o 
  -3  -6   9       26.99       24.90      5.02 o 
  -2  -6   9       17.41       14.73      4.76 o 
  -1  -6   9      226.28      249.02      9.35 o 
   0  -6   9       32.54       39.22      6.07 o 
   1  -6   9       32.36       31.80      5.23 o 
   2  -6   9       33.63       27.72      6.20 o 
   3  -6   9      216.67      229.70      9.85 o 
   4  -6   9        3.55        4.69      6.76 o 
   5  -6   9       23.74       34.90     10.97 o 
   6  -6   9       48.34       71.20     17.99 o 
  -7  -5   9      187.09      217.45     22.92 o 
  -6  -5   9        7.97       -4.10      6.17 o 
  -5  -5   9       23.25       11.28      6.36 o 
  -4  -5   9       12.51       20.87      5.55 o 
  -3  -5   9       67.90       83.72      6.31 o 
  -2  -5   9        0.62       -1.59      3.57 o 
  -1  -5   9        0.56       -3.35      3.35 o 
   0  -5   9       27.85       23.76      4.88 o 
   1  -5   9      348.70      318.01     11.58 o 
   2  -5   9      152.19      154.87      9.56 o 
   3  -5   9       11.18       17.11      5.50 o 
   4  -5   9      193.01      201.34     11.34 o 
   5  -5   9       39.57       48.64     11.96 o 
   6  -5   9        6.79        7.83     12.95 o 
  -8  -4   9        0.33       -1.46     15.30 o 
  -7  -4   9       15.96       29.32     15.22 o 
  -6  -4   9       42.35       41.68     13.95 o 
  -5  -4   9        0.10       -4.72      4.72 o 
  -4  -4   9       12.55       10.95      4.44 o 
  -3  -4   9      180.00      175.51      7.05 o 
  -2  -4   9        7.92       16.62      3.92 o 
  -1  -4   9       37.43       36.30      4.49 o 
   0  -4   9     1285.36     1368.95     23.27 o 
   1  -4   9      271.70      268.36      9.17 o 
   2  -4   9       22.47       29.31      5.59 o 
   3  -4   9        3.33        2.88      4.76 o 
   4  -4   9      234.12      267.43     14.64 o 
   5  -4   9       41.82       34.87      7.68 o 
   6  -4   9       41.93       39.83     15.48 o 
   7  -4   9       12.19       46.45     39.24 o 
  -8  -3   9       13.98       36.21     17.31 o 
  -7  -3   9       27.02        4.48     10.86 o 
  -6  -3   9        4.46        4.49      8.40 o 
  -5  -3   9       11.83        2.00      6.51 o 
  -4  -3   9       94.17       88.77      5.55 o 
  -3  -3   9      806.27      799.96     13.54 o 
  -2  -3   9     3110.79     3117.43     35.59 o 
  -1  -3   9       50.62       39.81      4.41 o 
   0  -3   9       51.10       56.61      5.12 o 
   1  -3   9      314.77      315.40      8.64 o 
   2  -3   9       80.78       75.32      6.12 o 
   3  -3   9       80.48       69.57      5.95 o 
   4  -3   9      190.76      201.03     13.69 o 
   5  -3   9       46.57       26.51      9.87 o 
   6  -3   9        0.11        1.76      7.09 o 
  -8  -2   9        7.19       -3.36     13.48 o 
  -7  -2   9       24.04       24.74     11.91 o 
  -6  -2   9        5.39        0.17      7.19 o 
  -5  -2   9       37.21       25.94      7.40 o 
  -4  -2   9      174.24      156.77      9.06 o 
  -3  -2   9      968.57      950.64     18.03 o 
  -2  -2   9       82.28       86.79      5.16 o 
  -1  -2   9       29.60       46.96      4.56 o 
   0  -2   9       19.53       13.20      4.33 o 
   1  -2   9        4.20        6.40      3.30 o 
   2  -2   9        0.71       -3.65      3.65 o 
   3  -2   9      636.44      664.03     20.68 o 
   4  -2   9        1.29       10.22      8.87 o 
   5  -2   9       32.23       33.64     13.37 o 
   6  -2   9       45.21       49.24     10.09 o 
  -8  -1   9       12.48       10.39     10.65 o 
  -7  -1   9        2.91        1.51      9.74 o 
  -6  -1   9      126.02      138.93     11.43 o 
  -5  -1   9        2.42       -3.59      5.08 o 
  -4  -1   9       22.93       16.49      4.85 o 
  -3  -1   9     1754.69     1796.45     25.06 o 
  -2  -1   9       95.43       80.72      7.02 o 
  -1  -1   9       29.98       27.60      4.09 o 
   0  -1   9       64.77       58.58      4.85 o 
   1  -1   9     2550.53     2450.03     29.59 o 
   2  -1   9      136.75      139.52      6.82 o 
   3  -1   9       36.65       40.62      6.52 o 
   4  -1   9      495.93      483.00     26.84 o 
   5  -1   9       63.50       66.21     15.38 o 
   6  -1   9        8.61        7.30     10.93 o 
  -8   0   9        2.00       18.35     10.80 o 
  -7   0   9       23.09       29.98      8.32 o 
  -6   0   9      288.69      326.96     13.50 o 
  -5   0   9     1315.97     1296.82     23.18 o 
  -4   0   9      179.07      182.64      7.71 o 
  -3   0   9      217.96      225.69      8.23 o 
  -2   0   9       50.41       55.24      5.32 o 
  -1   0   9      184.37      184.64      9.03 o 
   0   0   9      186.02      190.02      7.06 o 
   1   0   9        0.36       -3.03      3.48 o 
   2   0   9      714.75      687.42     14.19 o 
   3   0   9       55.11       45.59     12.25 o 
   4   0   9      296.86      312.44     20.49 o 
   5   0   9       15.45       18.54     12.37 o 
   6   0   9        0.75       -1.28     11.63 o 
  -8   1   9       31.01       53.90     12.31 o 
  -7   1   9       31.85       27.86      8.09 o 
  -6   1   9      806.96      737.03     21.04 o 
  -5   1   9       38.05       35.79      5.42 o 
  -4   1   9       19.51       16.73      4.73 o 
  -3   1   9      178.62      189.57      8.61 o 
  -2   1   9       10.67       15.79      4.07 o 
  -1   1   9       59.24       58.29      5.69 o 
   0   1   9        9.23       12.24      3.35 o 
   1   1   9     1358.90     1344.11     17.87 o 
   2   1   9       57.51       53.78      5.66 o 
   3   1   9      506.73      453.86     17.85 o 
   4   1   9       52.53       39.18     10.01 o 
   5   1   9        4.38       -3.44     14.50 o 
   6   1   9       10.07       28.14     18.71 o 
  -8   2   9        2.94       13.11      9.61 o 
  -7   2   9       30.96       22.71      6.96 o 
  -6   2   9       17.08       25.98      5.83 o 
  -5   2   9       23.27       23.60      5.67 o 
  -4   2   9       16.28       16.75      4.50 o 
  -3   2   9       50.11       45.35      5.82 o 
  -2   2   9        7.92        7.61      3.49 o 
  -1   2   9        1.34       -3.36      3.36 o 
   0   2   9       14.93       25.26      4.96 o 
   1   2   9       42.16       45.49      4.93 o 
   2   2   9       50.31       60.20      6.87 o 
   3   2   9      263.40      237.39     13.97 o 
   4   2   9       24.61       22.22     10.18 o 
   5   2   9       20.82       12.70     16.38 o 
   6   2   9        3.77        5.61     17.44 o 
  -7   3   9       21.00       14.45      9.42 o 
  -6   3   9        1.40        9.24      6.92 o 
  -5   3   9      138.54      163.56     10.35 o 
  -4   3   9        3.43        4.97      3.83 o 
  -3   3   9       37.15       33.50      5.81 o 
  -2   3   9      398.32      358.23      9.15 o 
  -1   3   9      180.74      187.83      7.94 o 
   0   3   9      138.44      121.88      6.80 o 
   1   3   9       68.73       78.68      5.94 o 
   2   3   9      156.48      134.28      9.84 o 
   3   3   9       10.25        8.47      8.13 o 
   4   3   9       23.21       39.81     11.73 o 
   5   3   9       26.03        4.65     14.59 o 
   6   3   9       50.56       20.37     20.17 o 
  -7   4   9      166.77      189.81     21.56 o 
  -6   4   9      460.78      468.64     20.02 o 
  -5   4   9        3.61       -4.35      5.52 o 
  -4   4   9      348.98      360.57     12.09 o 
  -3   4   9        1.21        7.00      4.91 o 
  -2   4   9      919.70      958.52     19.71 o 
  -1   4   9       12.21       12.02      4.73 o 
   0   4   9      377.17      407.86     12.95 o 
   1   4   9      545.02      570.77     21.57 o 
   2   4   9       95.21      102.27     10.13 o 
   3   4   9       27.47       28.70     10.11 o 
   4   4   9       38.43       39.72     11.32 o 
   5   4   9        0.04       -2.06     15.61 o 
  -7   5   9      106.69      111.10     13.45 o 
  -6   5   9        6.69        0.98      7.34 o 
  -5   5   9       28.24       27.44      7.06 o 
  -4   5   9       37.48       30.88      5.52 o 
  -3   5   9      227.18      237.73     12.32 o 
  -2   5   9      265.21      241.99     10.36 o 
  -1   5   9        4.17        2.93      4.72 o 
   0   5   9        0.25        1.28      5.56 o 
   1   5   9       40.23       31.76      7.68 o 
   2   5   9        7.04       11.55      5.89 o 
   3   5   9       13.64       22.53      9.10 o 
   4   5   9       48.72       67.83     12.75 o 
   5   5   9       16.80       19.20     13.41 o 
  -7   6   9        0.11        0.36      8.38 o 
  -6   6   9       71.51       94.84     10.68 o 
  -5   6   9       44.79       42.51      7.44 o 
  -4   6   9       34.34       36.23      5.90 o 
  -3   6   9      106.89      122.27     10.28 o 
  -2   6   9       21.85       32.75      7.26 o 
  -1   6   9      125.37      123.72     12.40 o 
   0   6   9      847.52      868.76     47.81 o 
   1   6   9       64.69       36.54      9.21 o 
   2   6   9        5.11        9.87      8.03 o 
   3   6   9       27.35       41.41      9.99 o 
   4   6   9       20.40       22.82     10.68 o 
   5   6   9       16.01       27.38     14.30 o 
  -6   7   9       17.82       24.83     12.50 o 
  -5   7   9      202.29      183.68     14.37 o 
  -4   7   9       95.86       95.94      8.51 o 
  -3   7   9       10.53       10.49      6.48 o 
  -2   7   9       26.43       27.99      7.17 o 
  -1   7   9      792.08      810.72     27.66 o 
   0   7   9      195.63      183.15     14.44 o 
   1   7   9       76.56       57.33     10.49 o 
   2   7   9        0.88        0.50      7.63 o 
   3   7   9        4.32       -0.33     10.27 o 
   4   7   9        1.36       11.26      9.34 o 
  -6   8   9        1.48        1.59      7.69 o 
  -5   8   9      213.97      202.29     12.99 o 
  -4   8   9        2.83       -2.24      4.83 o 
  -3   8   9      111.75      122.27      8.91 o 
  -2   8   9        0.01       11.89      7.41 o 
  -1   8   9      662.21      676.88     26.18 o 
   0   8   9       34.16       56.18      9.88 o 
   1   8   9      121.64      148.31     14.23 o 
   2   8   9       16.77       33.65      9.90 o 
   3   8   9       49.28       47.80     13.48 o 
   4   8   9        0.36       -2.83     11.88 o 
  -6   9   9       13.79       16.27     13.08 o 
  -5   9   9       12.26       15.77      7.05 o 
  -4   9   9        5.82       13.16      8.02 o 
  -3   9   9       90.42       86.04     11.65 o 
  -2   9   9      250.55      239.16     15.96 o 
  -1   9   9       64.27      119.11     28.54 o 
   0   9   9       14.39       -8.86      9.42 o 
   1   9   9       25.40       12.67      9.00 o 
   2   9   9       16.41       21.10     10.87 o 
   3   9   9        6.86       -2.43     12.52 o 
  -5  10   9        1.30       25.25     10.50 o 
  -4  10   9        8.87        5.34      8.36 o 
  -3  10   9        0.13       -6.21      6.21 o 
  -2  10   9      123.69      140.34     14.53 o 
  -1  10   9       88.32       78.18     16.81 o 
   0  10   9        2.72        1.83     11.03 o 
   1  10   9        2.48       22.91     14.27 o 
   2  10   9        3.07       12.13     13.49 o 
  -4  11   9        0.00        7.79      9.27 o 
  -3  11   9       18.48       19.12      7.81 o 
  -2  11   9        0.56        0.61      9.51 o 
  -1  11   9      279.52      254.74     22.41 o 
   0  11   9       14.90        9.31     12.98 o 
   1  11   9        2.27       -1.25     13.23 o 
  -3  12   9        1.68       12.99      7.60 o 
  -2  12   9      149.37      121.40     22.67 o 
  -1  12   9        0.83        2.42     16.19 o 
   0  12   9        0.08      -11.41     15.45 o 
  -1 -17  10       12.41        8.95     18.10 o 
   0 -17  10       20.94       26.38     20.27 o 
   1 -17  10       13.27      -24.30     25.35 o 
  -3 -16  10        4.69        5.01     19.04 o 
  -2 -16  10        9.74        7.80     17.46 o 
  -1 -16  10       65.56       51.15     20.87 o 
   0 -16  10        0.22        8.80     13.01 o 
   1 -16  10        0.12        6.75     11.79 o 
   2 -16  10        0.01       -1.57     16.60 o 
   3 -16  10        0.68        6.13     26.65 o 
  -4 -15  10       22.05       14.30     19.63 o 
  -3 -15  10        7.19        9.21     15.88 o 
  -2 -15  10        1.16       -6.54     13.29 o 
  -1 -15  10      117.69       95.19     16.57 o 
   0 -15  10       91.68       58.84     16.90 o 
   1 -15  10       39.41       26.65     11.55 o 
   2 -15  10        0.00       -5.27     10.55 o 
   3 -15  10        1.22       -6.72     15.94 o 
   4 -15  10        0.96      -11.12     25.51 o 
  -4 -14  10        0.11       34.70     21.10 o 
  -3 -14  10        6.94       14.78     15.65 o 
  -2 -14  10       89.87       92.71     45.15 o 
  -1 -14  10       29.06       49.45     13.82 o 
   0 -14  10       39.23       25.05     18.28 o 
   1 -14  10       47.62       49.29     16.72 o 
   2 -14  10        0.04       -2.43     10.24 o 
   3 -14  10        2.92        9.71     12.20 o 
   4 -14  10        2.65        4.03     16.42 o 
  -5 -13  10       11.54       34.46     21.56 o 
  -4 -13  10        1.04        4.28     18.54 o 
  -3 -13  10        8.69       39.30     19.11 o 
  -2 -13  10       59.13       69.21     18.04 o 
  -1 -13  10       40.35       12.35     14.07 o 
   0 -13  10        4.39        6.35     10.11 o 
   1 -13  10       50.39       28.81     12.34 o 
   2 -13  10      110.14      111.73     15.05 o 
   3 -13  10        6.40       -7.33      8.69 o 
   4 -13  10        6.43       -1.81     10.81 o 
   5 -13  10       48.84       53.15     22.31 o 
  -5 -12  10        0.62       -7.49     18.60 o 
  -4 -12  10        1.07      -22.45     22.45 o 
  -3 -12  10       14.08       21.26     18.00 o 
  -2 -12  10        0.18       -7.19      9.99 o 
  -1 -12  10        1.68       -4.34      9.48 o 
   0 -12  10        2.87      -10.38     10.99 o 
   1 -12  10        9.15       10.95      9.52 o 
   2 -12  10       23.55        2.19      9.57 o 
   3 -12  10        0.12       -3.32      9.34 o 
   4 -12  10       70.90       53.61     17.31 o 
   5 -12  10      124.95      122.15     16.49 o 
  -6 -11  10        3.16       26.22     17.14 o 
  -5 -11  10       33.77       31.57     15.98 o 
  -4 -11  10       46.25       53.35     15.97 o 
  -3 -11  10      483.34      440.42     35.28 o 
  -2 -11  10      698.29      689.79     31.75 o 
  -1 -11  10       49.27       54.89     12.61 o 
   0 -11  10        7.09        0.12     12.72 o 
   1 -11  10        1.49       -1.73      8.62 o 
   2 -11  10      182.31      191.36     17.26 o 
   3 -11  10       54.44       29.01     23.97 o 
   4 -11  10      238.90      276.90     18.68 o 
   5 -11  10       16.50        7.05     11.74 o 
  -6 -10  10        0.88       10.54     16.32 o 
  -5 -10  10        1.83       28.75     17.27 o 
  -4 -10  10       92.85      123.88     20.39 o 
  -3 -10  10      601.99      518.35     23.95 o 
  -2 -10  10     1573.91     1574.32     41.67 o 
  -1 -10  10        0.87        2.62      7.18 o 
   0 -10  10       98.27      116.33     16.09 o 
   1 -10  10      295.09      280.12     18.48 o 
   2 -10  10        6.76       -6.88      8.21 o 
   3 -10  10        1.52       19.63     16.21 o 
   4 -10  10       26.29       31.71      9.14 o 
   5 -10  10        9.62       13.85      9.93 o 
   6 -10  10        5.02        7.81     16.69 o 
  -7  -9  10        3.92        8.65     13.32 o 
  -6  -9  10       36.31       38.20     14.68 o 
  -5  -9  10       37.77       36.95     17.82 o 
  -4  -9  10       11.88       10.60      7.81 o 
  -3  -9  10     2052.93     2014.40     42.37 o 
  -2  -9  10       23.19       24.00      6.50 o 
  -1  -9  10      246.67      278.91     14.15 o 
   0  -9  10       72.21       63.67      7.87 o 
   1  -9  10       25.56       18.10     14.15 o 
   2  -9  10       46.25       30.72      9.60 o 
   3  -9  10      341.57      320.23     17.18 o 
   4  -9  10       19.55       13.68      8.04 o 
   5  -9  10       32.87       30.24      9.82 o 
   6  -9  10        1.09       -0.57     13.14 o 
  -7  -8  10        0.44        5.84     18.49 o 
  -6  -8  10       10.93       -6.01     10.38 o 
  -5  -8  10       67.38       74.68     13.48 o 
  -4  -8  10       71.61       87.34     10.32 o 
  -3  -8  10      390.43      425.09     18.94 o 
  -2  -8  10       92.13       92.80      8.37 o 
  -1  -8  10       56.77       84.57      6.97 o 
   0  -8  10      318.32      332.58     14.49 o 
   1  -8  10       18.75        3.24      5.68 o 
   2  -8  10      329.89      330.57     11.90 o 
   3  -8  10       90.87       88.89      9.79 o 
   4  -8  10      566.03      547.36     22.70 o 
   5  -8  10        1.67        4.33      9.40 o 
   6  -8  10        4.42       -2.71     18.31 o 
  -7  -7  10        3.32       13.86      8.11 o 
  -6  -7  10        9.30       12.20     10.18 o 
  -5  -7  10        3.02        3.49      8.02 o 
  -4  -7  10       93.55      111.35     13.49 o 
  -3  -7  10       37.63       29.00      6.30 o 
  -2  -7  10      139.39      166.98      9.08 o 
  -1  -7  10      129.44      156.23     13.30 o 
   0  -7  10      123.44      130.11      9.94 o 
   1  -7  10       81.58       85.82      7.71 o 
   2  -7  10       77.48       83.98      7.61 o 
   3  -7  10      154.83      144.64      8.35 o 
   4  -7  10      106.31      142.21     21.07 o 
   5  -7  10        0.16        5.22      9.37 o 
   6  -7  10       20.94       35.35     25.06 o 
  -7  -6  10       68.32       55.90     12.85 o 
  -6  -6  10       19.28       18.34      8.17 o 
  -5  -6  10       30.59       17.62      7.14 o 
  -4  -6  10       62.85       61.55      7.30 o 
  -3  -6  10       10.76        4.71      4.88 o 
  -2  -6  10        8.96        7.35      4.37 o 
  -1  -6  10        2.74        9.38      4.57 o 
   0  -6  10      587.77      644.95     16.99 o 
   1  -6  10       86.04      106.89      8.26 o 
   2  -6  10      241.48      222.99      9.82 o 
   3  -6  10        4.30        1.15      5.10 o 
   4  -6  10       33.79       29.84      6.90 o 
   5  -6  10        0.79        2.88     11.50 o 
   6  -6  10       13.04       18.30     15.11 o 
  -7  -5  10        0.53       11.98     14.05 o 
  -6  -5  10       74.48       72.82      7.51 o 
  -5  -5  10        6.89        0.02      5.67 o 
  -4  -5  10        1.52       -4.74      4.74 o 
  -3  -5  10      217.43      204.69      9.14 o 
  -2  -5  10        6.04        2.43      4.55 o 
  -1  -5  10        1.84       -0.53      3.85 o 
   0  -5  10        3.18       -0.01      4.01 o 
   1  -5  10        0.04       -4.29      4.29 o 
   2  -5  10      349.20      359.04     11.34 o 
   3  -5  10       18.81        7.99      5.65 o 
   4  -5  10       84.92       78.37      9.91 o 
   5  -5  10       36.45       32.29      7.79 o 
   6  -5  10        3.17        2.88     12.72 o 
  -7  -4  10        0.65      -10.14     11.48 o 
  -6  -4  10       95.91       82.48     14.58 o 
  -5  -4  10       15.61       21.51      7.11 o 
  -4  -4  10      182.35      185.67      9.09 o 
  -3  -4  10        3.78       -2.27      3.74 o 
  -2  -4  10      332.46      392.92     10.39 o 
  -1  -4  10      807.05      863.46     16.62 o 
   0  -4  10       58.15       77.34      6.04 o 
   1  -4  10      283.75      329.33     10.96 o 
   2  -4  10        1.31       -1.95      4.27 o 
   3  -4  10      153.25      143.74      9.37 o 
   4  -4  10        2.71       -1.13      9.00 o 
   5  -4  10        0.05       -6.98      6.98 o 
   6  -4  10        2.03       -5.88     11.19 o 
  -8  -3  10      117.94      123.94     21.81 o 
  -7  -3  10       10.30        7.51     11.36 o 
  -6  -3  10       60.43       73.07     11.63 o 
  -5  -3  10      154.60      130.25     11.42 o 
  -4  -3  10        6.94        8.75      4.61 o 
  -3  -3  10      272.06      313.67      9.46 o 
  -2  -3  10     2788.79     2867.62     48.26 o 
  -1  -3  10       19.04        9.98      4.29 o 
   0  -3  10        3.43        1.84      3.47 o 
   1  -3  10      304.39      293.23     12.95 o 
   2  -3  10      146.98      146.39      8.27 o 
   3  -3  10      102.82      120.57      8.75 o 
   4  -3  10       49.71       40.32     10.37 o 
   5  -3  10       37.15       32.10     10.95 o 
   6  -3  10        7.93       -7.34      7.60 o 
  -8  -2  10      144.56      218.92     32.77 o 
  -7  -2  10       76.96       89.58     15.32 o 
  -6  -2  10       61.46       68.91      9.96 o 
  -5  -2  10      120.56      117.19     10.02 o 
  -4  -2  10       22.48       11.24      5.65 o 
  -3  -2  10        0.18       -1.87      4.71 o 
  -2  -2  10       99.43      113.63      6.14 o 
  -1  -2  10       41.43       49.97      4.65 o 
   0  -2  10     1077.30     1050.55     24.80 o 
   1  -2  10        3.52        1.28      3.42 o 
   2  -2  10        3.44        3.50      4.61 o 
   3  -2  10        0.17        1.83      6.10 o 
   4  -2  10        8.26       -1.94     10.67 o 
   5  -2  10       43.09       30.16     13.50 o 
   6  -2  10       86.13       89.51     14.70 o 
  -8  -1  10        2.77        5.92     11.06 o 
  -7  -1  10       21.61       24.88      9.38 o 
  -6  -1  10       37.44       48.01      7.67 o 
  -5  -1  10      586.33      619.32     16.77 o 
  -4  -1  10       89.09       90.66      8.50 o 
  -3  -1  10      108.41      117.13      7.80 o 
  -2  -1  10      249.74      294.52     10.10 o 
  -1  -1  10      109.76      104.26      5.83 o 
   0  -1  10       52.78       60.11      5.32 o 
   1  -1  10     1740.61     1688.93     22.72 o 
   2  -1  10        2.40        0.44      4.08 o 
   3  -1  10      134.63      146.28     11.36 o 
   4  -1  10       59.87       40.54     13.35 o 
   5  -1  10        1.94       16.41     13.18 o 
   6  -1  10        0.77       10.02     12.30 o 
  -8   0  10       46.14       43.12     12.93 o 
  -7   0  10       51.54       38.25     11.56 o 
  -6   0  10       43.88       28.19      7.40 o 
  -5   0  10      295.56      308.19     11.54 o 
  -4   0  10      127.88      118.37      8.30 o 
  -3   0  10        0.40        5.43      4.34 o 
  -2   0  10        3.24        2.82      4.00 o 
  -1   0  10      450.94      478.27     21.37 o 
   0   0  10        3.47        2.29      3.38 o 
   1   0  10      878.13      846.39     15.55 o 
   2   0  10       13.80       14.16      5.14 o 
   3   0  10       16.76       21.37      7.31 o 
   4   0  10       10.74       14.50     11.41 o 
   5   0  10        0.20        5.19     15.06 o 
   6   0  10        0.42       -3.64     31.54 o 
  -8   1  10        0.11       15.83     15.06 o 
  -7   1  10      175.52      185.92     12.68 o 
  -6   1  10       22.26       14.26      7.07 o 
  -5   1  10      186.67      207.55      9.11 o 
  -4   1  10       71.80       66.49      6.34 o 
  -3   1  10      338.60      414.41     11.58 o 
  -2   1  10       78.77       88.21      6.49 o 
  -1   1  10        2.72        4.23      4.14 o 
   0   1  10        9.82       11.81      3.64 o 
   1   1  10      192.04      199.39      8.06 o 
   2   1  10      119.85      129.22      8.40 o 
   3   1  10      209.32      228.80     18.33 o 
   4   1  10      119.44      125.62     24.45 o 
   5   1  10       18.39       28.44     27.48 o 
   6   1  10        0.20       -0.75     15.78 o 
  -7   2  10        6.59       -3.27      5.81 o 
  -6   2  10       60.45       66.55      7.11 o 
  -5   2  10        1.31       -4.57      5.03 o 
  -4   2  10        4.85        7.62      4.83 o 
  -3   2  10        0.62       -3.74      3.74 o 
  -2   2  10       53.89       54.61      5.44 o 
  -1   2  10       12.08       13.50      4.40 o 
   0   2  10      102.22      120.50      8.16 o 
   1   2  10       36.70       32.01      5.58 o 
   2   2  10       12.59       14.81      5.99 o 
   3   2  10       16.65       15.25      9.52 o 
   4   2  10       12.13        8.04     10.16 o 
   5   2  10       29.37       29.32     18.58 o 
   6   2  10        6.11       12.65     23.03 o 
  -7   3  10        1.45       -2.38      8.81 o 
  -6   3  10        0.21        4.63      7.55 o 
  -5   3  10      121.88      131.21     10.07 o 
  -4   3  10      346.70      362.16     12.89 o 
  -3   3  10       43.07       36.80      5.55 o 
  -2   3  10       18.47       17.37      4.32 o 
  -1   3  10       11.62       17.97      4.92 o 
   0   3  10       62.23       62.87      5.95 o 
   1   3  10        1.49        5.12      6.82 o 
   2   3  10        9.83        8.09      6.65 o 
   3   3  10        0.02       -8.07      8.25 o 
   4   3  10        0.17       19.41     10.68 o 
   5   3  10      176.82      202.73     28.12 o 
  -7   4  10       13.53       24.47     10.08 o 
  -6   4  10       48.98       49.34     12.37 o 
  -5   4  10      314.81      344.78     15.50 o 
  -4   4  10        9.32       11.20      5.75 o 
  -3   4  10      104.64      111.73      9.13 o 
  -2   4  10       14.33       10.73      4.81 o 
  -1   4  10     1062.83     1230.73     22.62 o 
   0   4  10       85.11       78.82      9.27 o 
   1   4  10      284.99      317.51     23.80 o 
   2   4  10       29.44       16.32      7.09 o 
   3   4  10        1.53        1.79      8.65 o 
   4   4  10       92.15       91.79     14.24 o 
   5   4  10        0.10       10.39     13.04 o 
  -7   5  10       84.62       76.88     15.15 o 
  -6   5  10       11.84       15.92      8.50 o 
  -5   5  10        0.68        0.73      5.79 o 
  -4   5  10        4.72        3.67      6.21 o 
  -3   5  10        0.00       14.71      6.82 o 
  -2   5  10      202.18      197.05     11.48 o 
  -1   5  10       23.82       33.15      7.45 o 
   0   5  10       42.57       30.82      9.74 o 
   1   5  10       39.03       34.69     13.73 o 
   2   5  10       23.43       36.01      9.75 o 
   3   5  10        4.83        6.05      9.76 o 
   4   5  10       24.18       42.50     12.14 o 
   5   5  10        3.32       -1.92     12.42 o 
  -7   6  10        6.34       17.57     11.14 o 
  -6   6  10       83.12       75.55     10.24 o 
  -5   6  10       39.13       33.08      7.52 o 
  -4   6  10        3.78        5.16     10.49 o 
  -3   6  10       16.57        5.93      6.83 o 
  -2   6  10       28.44       14.25      7.99 o 
  -1   6  10       74.40       85.35     18.98 o 
   0   6  10      160.93      128.92     14.73 o 
   1   6  10       18.66       23.17     10.38 o 
   2   6  10      171.53      181.50     24.33 o 
   3   6  10        6.58        8.48      9.09 o 
   4   6  10       18.20       15.74     11.20 o 
  -6   7  10        1.34       -3.01      6.62 o 
  -5   7  10       85.55      109.79      9.48 o 
  -4   7  10       82.90       66.29     16.83 o 
  -3   7  10      265.24      276.12     14.93 o 
  -2   7  10       62.63       68.43     10.39 o 
  -1   7  10      354.47      367.78     33.80 o 
   0   7  10        0.74        4.28      8.23 o 
   1   7  10      256.24      255.45     19.81 o 
   2   7  10        0.72        1.21     11.06 o 
   3   7  10       28.32       19.40     13.59 o 
   4   7  10       10.86       26.40     16.23 o 
  -6   8  10        0.37        4.55     13.72 o 
  -5   8  10       56.95       49.78     12.85 o 
  -4   8  10       17.39       13.48      7.66 o 
  -3   8  10        1.68        4.45     10.23 o 
  -2   8  10       10.28       28.10      9.00 o 
  -1   8  10       34.12       32.51     11.89 o 
   0   8  10       70.27       46.02     14.19 o 
   1   8  10        0.41       -9.50      9.50 o 
   2   8  10       57.40       60.66     12.88 o 
   3   8  10       16.75        6.37     13.48 o 
  -5   9  10        2.80        3.34      9.88 o 
  -4   9  10       10.89        1.29      6.76 o 
  -3   9  10       35.50       28.44     11.04 o 
  -2   9  10       19.01       11.58      8.89 o 
  -1   9  10        0.18       -9.90      9.90 o 
   0   9  10        1.36        6.76     14.22 o 
   1   9  10      142.07      142.68     16.68 o 
   2   9  10        8.39       14.50     12.89 o 
   3   9  10       11.65       20.61     14.16 o 
  -4  10  10        3.87       -1.93      8.65 o 
  -3  10  10        7.74        3.27      8.05 o 
  -2  10  10        0.00        3.72     10.03 o 
  -1  10  10        7.38       21.09     12.19 o 
   0  10  10       87.76       78.10     17.04 o 
   1  10  10       36.02       33.19     15.69 o 
   2  10  10        6.53       -8.31     13.75 o 
  -3  11  10       27.76       23.90      8.70 o 
  -2  11  10       39.45       39.35     12.67 o 
  -1  11  10        1.64        1.54     10.99 o 
   0  11  10       63.82       63.09     22.01 o 
  -1 -17  11       31.48       51.93     22.37 o 
   0 -17  11        8.01        5.37     17.21 o 
   1 -17  11        1.79        6.97     28.66 o 
  -2 -16  11       12.26       26.76     19.69 o 
  -1 -16  11        0.42       21.72     16.72 o 
   0 -16  11       24.92       39.77     15.90 o 
   1 -16  11        6.43       -5.08     12.02 o 
   2 -16  11        0.06       -0.62     13.71 o 
  -3 -15  11        0.38       20.17     16.77 o 
  -2 -15  11        6.23       22.28     19.27 o 
  -1 -15  11        2.77      -14.83     14.83 o 
   0 -15  11        1.10       16.55     17.12 o 
   1 -15  11       51.61       55.99     20.41 o 
   2 -15  11        0.12        9.51     12.34 o 
   3 -15  11       19.64       53.54     33.80 o 
  -4 -14  11        0.05       12.87     19.98 o 
  -3 -14  11        0.51       -4.86     17.59 o 
  -2 -14  11       46.98       43.00     38.94 o 
  -1 -14  11       23.39       15.62     14.08 o 
   0 -14  11      541.78      577.21     34.47 o 
   1 -14  11       63.98       70.05     26.63 o 
   2 -14  11       37.88       20.12     21.73 o 
   3 -14  11        3.51       16.58     14.31 o 
   4 -14  11        4.76      -19.05     23.88 o 
  -5 -13  11        2.36      -11.49     24.82 o 
  -4 -13  11      180.15      205.08     49.06 o 
  -3 -13  11        0.06      -15.07     15.07 o 
  -2 -13  11       31.57       32.48     12.92 o 
  -1 -13  11       41.33       51.61     13.81 o 
   0 -13  11       48.41       47.66     12.96 o 
   1 -13  11      185.17      191.08     24.83 o 
   2 -13  11       29.47       19.13     12.19 o 
   3 -13  11        6.48       10.21     10.37 o 
   4 -13  11        2.06       -0.09     12.92 o 
  -5 -12  11        1.26        4.11     25.98 o 
  -4 -12  11       11.43       54.55     31.52 o 
  -3 -12  11       46.20       23.15     14.74 o 
  -2 -12  11       79.12       77.04     15.46 o 
  -1 -12  11       33.30       30.18     12.65 o 
   0 -12  11        0.13        1.03      9.70 o 
   1 -12  11      137.15      162.50     16.97 o 
   2 -12  11       40.08       45.50     12.86 o 
   3 -12  11       14.11       -7.26     10.07 o 
   4 -12  11       43.10       47.61     13.47 o 
   5 -12  11        8.90       12.21     24.26 o 
  -6 -11  11        2.47       29.86     20.10 o 
  -5 -11  11       13.06       15.47     17.81 o 
  -4 -11  11      211.57      212.41     28.66 o 
  -3 -11  11       97.67       72.58     15.42 o 
  -2 -11  11       44.14       16.16     10.97 o 
  -1 -11  11        1.34       -2.21      9.50 o 
   0 -11  11        2.37       15.03     12.95 o 
   1 -11  11      111.55      161.52     16.16 o 
   2 -11  11        1.27       -7.24      8.28 o 
   3 -11  11       44.75       54.91     13.47 o 
   4 -11  11       96.81      118.97     17.84 o 
   5 -11  11       23.98       20.27     13.26 o 
  -6 -10  11        2.02       -4.47     12.75 o 
  -5 -10  11        0.83       -8.59     15.99 o 
  -4 -10  11       64.80       58.74     17.01 o 
  -3 -10  11        5.40       12.09      9.68 o 
  -2 -10  11       32.30       52.15     10.80 o 
  -1 -10  11       51.66       37.31      7.63 o 
   0 -10  11       80.53       90.09     11.38 o 
   1 -10  11       62.93       55.91     12.11 o 
   2 -10  11      138.04      151.29     15.79 o 
   3 -10  11       54.84       49.27     14.73 o 
   4 -10  11       58.55       53.91     12.01 o 
   5 -10  11       22.66       12.32     12.62 o 
  -6  -9  11        1.67       -3.69     11.89 o 
  -5  -9  11       68.99       40.63     14.20 o 
  -4  -9  11        3.27        5.02      8.33 o 
  -3  -9  11      750.19      759.68     26.68 o 
  -2  -9  11        2.42       -6.06      6.06 o 
  -1  -9  11      352.32      365.17     16.75 o 
   0  -9  11        5.43        1.95      7.20 o 
   1  -9  11       49.06       52.05      9.48 o 
   2  -9  11      212.87      243.60     18.42 o 
   3  -9  11      552.91      570.14     21.36 o 
   4  -9  11      128.42      117.12     15.73 o 
   5  -9  11      132.18      124.06     16.96 o 
   6  -9  11        1.08        0.34     14.29 o 
  -7  -8  11        3.93       24.98     12.16 o 
  -6  -8  11       11.35       13.66     13.57 o 
  -5  -8  11       23.43       24.95      9.87 o 
  -4  -8  11       91.40       81.00     11.20 o 
  -3  -8  11       12.19       15.22      7.10 o 
  -2  -8  11      420.79      409.71     18.43 o 
  -1  -8  11      259.55      237.10     12.39 o 
   0  -8  11       24.28       35.56      7.59 o 
   1  -8  11      133.43      166.71     16.98 o 
   2  -8  11      218.46      230.67     11.86 o 
   3  -8  11       23.94       12.89      8.16 o 
   4  -8  11        0.00       -0.63      8.56 o 
   5  -8  11        7.90       -5.26     10.61 o 
   6  -8  11        1.98       11.18     13.45 o 
  -7  -7  11        0.92       16.94      8.12 o 
  -6  -7  11        9.17       14.88     14.17 o 
  -5  -7  11       46.36       34.98     11.20 o 
  -4  -7  11        0.85        6.53      7.81 o 
  -3  -7  11       86.84       75.26      8.18 o 
  -2  -7  11      190.37      207.41     10.70 o 
  -1  -7  11       64.32       45.99      7.68 o 
   0  -7  11      190.92      161.67     10.30 o 
   1  -7  11      291.22      286.82     12.22 o 
   2  -7  11       43.94       58.46      7.70 o 
   3  -7  11      754.82      781.53     22.39 o 
   4  -7  11        0.14       -4.16      7.78 o 
   5  -7  11       10.64       24.97     13.12 o 
   6  -7  11        6.97       -3.26     14.77 o 
  -7  -6  11        8.05       13.97     14.74 o 
  -6  -6  11      319.55      284.96     14.33 o 
  -5  -6  11       19.35        6.19      6.75 o 
  -4  -6  11        6.10        2.74      5.77 o 
  -3  -6  11      251.97      256.25     10.66 o 
  -2  -6  11       93.56      108.56      7.46 o 
  -1  -6  11       16.57       11.97      5.20 o 
   0  -6  11      139.58      129.23      9.31 o 
   1  -6  11      391.83      416.71     21.29 o 
   2  -6  11      268.03      301.18     12.46 o 
   3  -6  11        4.92        3.78      6.30 o 
   4  -6  11      201.45      216.42     14.62 o 
   5  -6  11       42.44       24.39     13.01 o 
   6  -6  11        0.92      -10.56     18.28 o 
  -7  -5  11        1.33      -12.23     12.23 o 
  -6  -5  11        2.43       -5.00     10.43 o 
  -5  -5  11      206.83      199.24     12.55 o 
  -4  -5  11       12.13       21.96      5.78 o 
  -3  -5  11        4.70       -4.24      4.24 o 
  -2  -5  11      605.74      645.59     14.71 o 
  -1  -5  11      242.98      280.09     10.33 o 
   0  -5  11        2.89        2.38      4.74 o 
   1  -5  11       36.08       38.96      7.41 o 
   2  -5  11       37.82       41.19      6.23 o 
   3  -5  11       28.72       17.76      7.52 o 
   4  -5  11       24.41       18.23     11.19 o 
   5  -5  11        1.16        1.16      7.10 o 
   6  -5  11       14.78        8.25     14.34 o 
  -7  -4  11        0.93       21.39     16.35 o 
  -6  -4  11       96.72       77.54     13.47 o 
  -5  -4  11        0.88        3.98      7.09 o 
  -4  -4  11      296.08      315.53     10.52 o 
  -3  -4  11       79.08       97.93      6.56 o 
  -2  -4  11       20.06       18.57      4.52 o 
  -1  -4  11      197.29      219.65      8.78 o 
   0  -4  11        0.05        1.59      4.08 o 
   1  -4  11       93.34      115.26     10.24 o 
   2  -4  11      117.49      127.22     10.44 o 
   3  -4  11        8.24        4.04      7.16 o 
   4  -4  11       15.62       16.60      9.41 o 
   5  -4  11      320.32      297.54     19.36 o 
   6  -4  11       53.59       56.32     14.69 o 
  -7  -3  11       86.89      109.04     17.02 o 
  -6  -3  11        1.13        2.03      8.41 o 
  -5  -3  11        6.08       -3.50      6.72 o 
  -4  -3  11       46.06       53.22      7.66 o 
  -3  -3  11      588.00      646.85     13.92 o 
  -2  -3  11       33.18       24.94      4.66 o 
  -1  -3  11      441.46      453.87     11.54 o 
   0  -3  11       13.75        5.06      6.26 o 
   1  -3  11       70.15       92.11      7.33 o 
   2  -3  11       35.62       22.09      5.70 o 
   3  -3  11      145.37      137.01     12.42 o 
   4  -3  11       35.97       16.13     11.76 o 
   5  -3  11       35.07       46.10     15.89 o 
   6  -3  11        6.46       -4.20     10.74 o 
  -7  -2  11        8.44       14.85      9.76 o 
  -6  -2  11      182.05      163.13     13.10 o 
  -5  -2  11        2.51        3.64      5.97 o 
  -4  -2  11        0.03        8.26      6.07 o 
  -3  -2  11      449.74      518.72     15.17 o 
  -2  -2  11      125.01      123.30      6.50 o 
  -1  -2  11        4.62        0.45      3.49 o 
   0  -2  11      348.90      389.09     11.42 o 
   1  -2  11      199.89      194.11     11.38 o 
   2  -2  11        1.51        1.97      5.82 o 
   3  -2  11      135.25      124.61     11.12 o 
   4  -2  11        3.40       11.66     15.55 o 
   5  -2  11        2.85        6.77     12.46 o 
   6  -2  11       10.02        7.33     12.30 o 
  -7  -1  11        0.00        0.17      8.71 o 
  -6  -1  11       65.82       66.33      8.78 o 
  -5  -1  11       45.14       44.09      7.34 o 
  -4  -1  11        5.67        6.77      5.45 o 
  -3  -1  11       49.49       51.88      6.38 o 
  -2  -1  11      371.80      368.57     12.87 o 
  -1  -1  11        3.55        7.83      4.01 o 
   0  -1  11       47.33       43.42      5.34 o 
   1  -1  11      305.15      327.21     12.84 o 
   2  -1  11      739.14      723.33     19.30 o 
   3  -1  11       22.68       26.66      9.42 o 
   4  -1  11       46.86       17.04     12.47 o 
   5  -1  11       11.01       -4.36     14.14 o 
   6  -1  11        0.34       -4.63     16.24 o 
  -7   0  11       35.81       30.94     11.52 o 
  -6   0  11       56.88       49.61      7.76 o 
  -5   0  11      207.40      226.35     12.26 o 
  -4   0  11      138.53      125.24      8.75 o 
  -3   0  11      110.09      115.71      7.92 o 
  -2   0  11        0.01       -2.81      3.99 o 
  -1   0  11      536.50      539.23     18.77 o 
   0   0  11        3.20        6.45      4.37 o 
   1   0  11     1302.90     1365.83     21.37 o 
   2   0  11        3.68       -5.13      5.13 o 
   3   0  11       42.05       38.62      8.50 o 
   4   0  11        6.10       -0.49     14.12 o 
   5   0  11        0.59       12.93     16.13 o 
   6   0  11       27.56       24.10     19.54 o 
  -7   1  11        7.29        7.91      8.55 o 
  -6   1  11      114.06      103.74     10.19 o 
  -5   1  11     1181.83     1202.38     24.84 o 
  -4   1  11      171.54      154.56      9.10 o 
  -3   1  11      343.38      357.47     12.21 o 
  -2   1  11       26.00       25.91      6.01 o 
  -1   1  11        9.31        7.89      5.07 o 
   0   1  11        0.91        1.97      3.55 o 
   1   1  11      322.05      293.58     11.64 o 
   2   1  11      317.53      314.63     14.63 o 
   3   1  11        2.20        4.67     11.19 o 
   4   1  11       64.66       82.65     29.39 o 
   5   1  11        9.22       -7.20     15.06 o 
  -7   2  11        6.09       -5.77      5.77 o 
  -6   2  11        6.37        7.36      5.29 o 
  -5   2  11       80.28       98.52      8.32 o 
  -4   2  11     1239.40     1317.64     31.30 o 
  -3   2  11       29.68       28.68      5.14 o 
  -2   2  11      115.63      144.55      8.49 o 
  -1   2  11      127.79      181.03      9.60 o 
   0   2  11      202.41      232.81     15.29 o 
   1   2  11        7.81        5.83      5.37 o 
   2   2  11      378.36      417.25     16.93 o 
   3   2  11        9.40       -1.73      8.83 o 
   4   2  11       62.58       55.09     15.34 o 
   5   2  11        2.35       -3.25     15.14 o 
  -7   3  11        0.04        1.32      9.59 o 
  -6   3  11       26.15       34.64      9.23 o 
  -5   3  11       12.50       16.80      7.07 o 
  -4   3  11       17.94       17.72      7.86 o 
  -3   3  11        9.50       14.38      6.20 o 
  -2   3  11      127.81      126.85      8.08 o 
  -1   3  11      168.67      199.58     10.67 o 
   0   3  11        9.48       -2.07      6.45 o 
   1   3  11      347.60      346.77     15.31 o 
   2   3  11       11.94        5.84      6.76 o 
   3   3  11      123.22      132.46     14.69 o 
   4   3  11       35.53       23.65     12.72 o 
   5   3  11        9.61       28.73     18.87 o 
  -7   4  11       17.91       28.53     12.31 o 
  -6   4  11      248.34      286.40     16.43 o 
  -5   4  11       80.59       54.23      8.73 o 
  -4   4  11      160.86      156.40     14.17 o 
  -3   4  11        0.67       -1.17      7.72 o 
  -2   4  11        8.23       11.62      5.60 o 
  -1   4  11        9.56       12.41      6.18 o 
   0   4  11        8.08       11.07      8.80 o 
   1   4  11      200.70      206.01     23.38 o 
   2   4  11       16.24       17.17      8.75 o 
   3   4  11        1.31       11.40      9.24 o 
   4   4  11       23.35        7.44     11.62 o 
   5   4  11       24.33       39.85     15.08 o 
  -7   5  11        1.23       -1.32     10.91 o 
  -6   5  11        0.09       -8.16      9.50 o 
  -5   5  11      138.52      141.14     14.30 o 
  -4   5  11       65.60       39.59     17.50 o 
  -3   5  11       17.24        7.65      8.39 o 
  -2   5  11       12.26        8.17      7.54 o 
  -1   5  11       91.17       92.37     11.43 o 
   0   5  11       18.94        3.42      9.71 o 
   1   5  11        0.14       -8.56      8.56 o 
   2   5  11       48.30       34.17     10.18 o 
   3   5  11       20.77       20.78      9.64 o 
   4   5  11        0.04       -0.26     10.87 o 
  -6   6  11      173.63      185.64     13.98 o 
  -5   6  11       19.98        6.96      8.71 o 
  -4   6  11        6.40       -7.37      7.88 o 
  -3   6  11       46.32       51.22     15.91 o 
  -2   6  11       40.14       44.35      9.91 o 
  -1   6  11       17.02       12.09     12.01 o 
   0   6  11      148.29      147.16     19.72 o 
   1   6  11      182.80      185.92     21.96 o 
   2   6  11      151.69      166.92     17.35 o 
   3   6  11        5.93       21.13     13.85 o 
   4   6  11        9.15       -1.48     16.65 o 
  -6   7  11        0.12       -0.21      6.91 o 
  -5   7  11       14.55       15.42     13.58 o 
  -4   7  11       21.39       23.79      9.44 o 
  -3   7  11        4.32        6.21      7.63 o 
  -2   7  11       38.14       52.14     10.44 o 
  -1   7  11        0.00        3.26      9.59 o 
   0   7  11        0.22       -1.42      8.49 o 
   1   7  11        0.53       -2.69     10.98 o 
   2   7  11      151.36      152.45     28.18 o 
   3   7  11        2.16       23.12     13.73 o 
  -5   8  11       76.71      105.56     11.48 o 
  -4   8  11        4.78       10.76      8.23 o 
  -3   8  11        9.96       16.19      8.51 o 
  -2   8  11       16.17        0.85      9.85 o 
  -1   8  11       14.61       17.50     12.08 o 
   0   8  11       35.14       21.26     13.53 o 
   1   8  11       65.32       53.31     13.52 o 
   2   8  11       11.13        2.75     12.54 o 
   3   8  11        9.77        6.91     13.90 o 
  -5   9  11       10.36       20.10     11.85 o 
  -4   9  11        5.48       -0.75      7.88 o 
  -3   9  11        0.98       -1.20      8.05 o 
  -2   9  11      109.31      136.67     26.18 o 
  -1   9  11       63.60       39.93     17.69 o 
   0   9  11        6.98        4.80     12.38 o 
   1   9  11      101.68       60.17     14.10 o 
   2   9  11        0.02       -7.19     13.89 o 
  -4  10  11       10.41        7.86     25.83 o 
  -3  10  11       17.75       28.53     11.07 o 
  -2  10  11        0.62       -6.01     10.07 o 
  -1  10  11      437.86      446.89     30.70 o 
   0  10  11       11.19       22.06     19.38 o 
   1  10  11        9.55       24.24     19.51 o 
  -2  11  11        3.81        3.73     25.98 o 
  -1  11  11        8.63      -13.47     22.53 o 
   0 -17  12       11.63      -22.53     22.53 o 
  -2 -16  12        1.67       38.29     22.02 o 
  -1 -16  12        4.53       -6.00     22.91 o 
   0 -16  12       25.25       39.05     21.70 o 
   1 -16  12        0.02        9.86     18.89 o 
   2 -16  12        2.03       30.63     31.81 o 
  -3 -15  12        1.52       36.22     34.33 o 
  -2 -15  12       19.34       34.13     29.17 o 
  -1 -15  12       21.28       41.17     28.79 o 
   0 -15  12        0.67       -6.02     14.61 o 
   1 -15  12       55.98       52.61     19.03 o 
   2 -15  12       10.16       11.74     15.01 o 
   3 -15  12       30.50      -17.58     26.31 o 
  -4 -14  12       71.38      112.51     41.59 o 
  -3 -14  12        0.00       28.57     28.51 o 
  -2 -14  12        0.59        2.12     17.43 o 
  -1 -14  12        7.32        7.21     19.58 o 
   0 -14  12        1.21        2.95     15.77 o 
   1 -14  12        0.17        0.98     14.83 o 
   2 -14  12       18.75        6.48     34.31 o 
   3 -14  12        5.78        2.55     13.71 o 
  -5 -13  12       93.21      102.04     29.14 o 
  -4 -13  12        0.27      -24.26     24.26 o 
  -3 -13  12        0.70        4.74     17.24 o 
  -2 -13  12       69.50       62.21     17.11 o 
  -1 -13  12      121.15      146.94     18.79 o 
   0 -13  12       51.68       51.48     13.95 o 
   1 -13  12        0.04        2.96     14.73 o 
   2 -13  12       93.50       90.81     19.88 o 
   3 -13  12        3.06       11.11     13.95 o 
   4 -13  12       46.79       41.62     16.54 o 
  -5 -12  12        1.64      -10.66     24.00 o 
  -4 -12  12       21.46        7.01     27.15 o 
  -3 -12  12       13.21       11.79     13.72 o 
  -2 -12  12        0.17        9.41     11.60 o 
  -1 -12  12        0.04       -9.37      9.37 o 
   0 -12  12       26.12        4.77     11.20 o 
   1 -12  12       63.65       52.43     15.25 o 
   2 -12  12       59.97       45.24     17.89 o 
   3 -12  12       96.24      106.19     21.67 o 
   4 -12  12       18.95       15.91     13.35 o 
  -6 -11  12        9.19       22.65     21.02 o 
  -5 -11  12        8.28       73.56     20.88 o 
  -4 -11  12        9.85       12.97     13.73 o 
  -3 -11  12      305.39      242.56     25.91 o 
  -2 -11  12       19.69       32.04     12.62 o 
  -1 -11  12        3.26       -2.34      9.74 o 
   0 -11  12       22.18       33.73     13.12 o 
   1 -11  12      104.82      135.23     30.87 o 
   2 -11  12      107.81      127.25     18.56 o 
   3 -11  12       64.99       80.41     20.56 o 
   4 -11  12       82.34       63.89     30.03 o 
   5 -11  12      266.48      307.10     50.21 o 
  -6 -10  12        0.64       18.37     14.09 o 
  -5 -10  12      106.10      130.72     39.36 o 
  -4 -10  12        0.06       23.73     13.58 o 
  -3 -10  12      689.98      740.10     39.81 o 
  -2 -10  12      331.31      368.41     20.49 o 
  -1 -10  12       92.48      121.03     12.88 o 
   0 -10  12       14.35       18.77      9.27 o 
   1 -10  12        3.52        4.45      8.07 o 
   2 -10  12        3.49       -6.25     10.68 o 
   3 -10  12        1.29        1.11     11.83 o 
   4 -10  12      231.35      211.00     39.43 o 
   5 -10  12      188.63      155.59     26.63 o 
  -6  -9  12        1.54       -2.35     13.05 o 
  -5  -9  12       33.85       40.69     12.36 o 
  -4  -9  12      150.07      108.70     13.84 o 
  -3  -9  12     1003.34      959.65     37.25 o 
  -2  -9  12       15.20        7.32      6.69 o 
  -1  -9  12      188.29      197.02     13.81 o 
   0  -9  12        7.25       15.19     11.30 o 
   1  -9  12        1.06        1.28      8.00 o 
   2  -9  12      231.27      202.04     18.91 o 
   3  -9  12      154.36      174.49     15.94 o 
   4  -9  12       63.15       63.15     13.06 o 
   5  -9  12        1.64       12.62     16.45 o 
  -7  -8  12       15.61       22.48     20.37 o 
  -6  -8  12        0.82       -5.92      9.66 o 
  -5  -8  12        1.69       12.32      9.18 o 
  -4  -8  12       57.11       42.54     10.12 o 
  -3  -8  12       13.81       12.63      7.19 o 
  -2  -8  12      212.17      183.23     13.71 o 
  -1  -8  12        0.05        2.80      6.56 o 
   0  -8  12        1.09        2.03      6.42 o 
   1  -8  12       23.11       39.69      8.86 o 
   2  -8  12        4.36        4.10     10.93 o 
   3  -8  12        0.72        6.22      6.87 o 
   4  -8  12       30.58       15.72     12.24 o 
   5  -8  12        1.82       14.26     12.70 o 
  -7  -7  12        1.62       25.65     11.56 o 
  -6  -7  12       22.45       28.00      8.63 o 
  -5  -7  12      104.75       84.91     12.50 o 
  -4  -7  12        9.78       -2.12      7.45 o 
  -3  -7  12      233.92      234.84     16.40 o 
  -2  -7  12       44.20       55.80      9.37 o 
  -1  -7  12        2.00       12.26      6.86 o 
   0  -7  12       87.35       82.12      9.23 o 
   1  -7  12      273.42      276.29     17.88 o 
   2  -7  12       47.72       39.90      8.49 o 
   3  -7  12      604.73      679.58     22.14 o 
   4  -7  12       57.91       60.60      8.70 o 
   5  -7  12        6.79        4.38     10.94 o 
   6  -7  12        4.84      -20.31     20.31 o 
  -7  -6  12        0.18       -1.31     14.15 o 
  -6  -6  12        0.13       -5.78      5.78 o 
  -5  -6  12      172.40      162.02     11.81 o 
  -4  -6  12       12.99        1.20      5.92 o 
  -3  -6  12        5.34        7.65      5.40 o 
  -2  -6  12       15.69       10.77      5.37 o 
  -1  -6  12      267.77      299.85     11.36 o 
   0  -6  12      386.39      460.29     19.40 o 
   1  -6  12       91.22       75.27      9.49 o 
   2  -6  12       65.61       70.44      8.90 o 
   3  -6  12       39.32       44.57      9.20 o 
   4  -6  12      381.09      372.89     24.46 o 
   5  -6  12        5.44        0.05      7.40 o 
   6  -6  12       11.25       13.10     16.96 o 
  -7  -5  12        0.80       -1.72     14.02 o 
  -6  -5  12       98.26       56.52     15.34 o 
  -5  -5  12       28.52       25.34      6.71 o 
  -4  -5  12      118.58      136.35      8.88 o 
  -3  -5  12       27.22       16.07      5.31 o 
  -2  -5  12      105.39      120.46      9.06 o 
  -1  -5  12        6.17       11.66      5.04 o 
   0  -5  12       16.20       12.71      5.45 o 
   1  -5  12       28.42       27.36      6.75 o 
   2  -5  12       30.64       39.86      8.57 o 
   3  -5  12        4.87       14.45      7.80 o 
   4  -5  12      146.60      158.20     15.41 o 
   5  -5  12       24.11       19.31      9.87 o 
   6  -5  12        0.03        3.63     14.08 o 
  -7  -4  12       65.23       78.79     18.27 o 
  -6  -4  12      173.85      183.74     16.71 o 
  -5  -4  12        1.37       -6.49      6.81 o 
  -4  -4  12      121.64      165.31     10.03 o 
  -3  -4  12       13.02       12.73      5.01 o 
  -2  -4  12      554.40      511.90     13.04 o 
  -1  -4  12      144.24      161.74      8.04 o 
   0  -4  12     1153.03     1251.83     23.18 o 
   1  -4  12      142.21      129.43      9.97 o 
   2  -4  12       61.95       63.51      9.12 o 
   3  -4  12        0.96       -0.63      7.52 o 
   4  -4  12       23.90       21.90     12.12 o 
   5  -4  12       99.48      140.86     20.24 o 
   6  -4  12       35.32       31.89     12.21 o 
  -7  -3  12       47.19       34.99     14.95 o 
  -6  -3  12        0.47       -8.43      8.43 o 
  -5  -3  12        9.52       16.57      7.87 o 
  -4  -3  12       42.43       41.19      9.79 o 
  -3  -3  12        3.74       14.74      4.45 o 
  -2  -3  12       59.66       41.32      5.51 o 
  -1  -3  12       67.31       72.90      5.97 o 
   0  -3  12        9.93       14.03      5.07 o 
   1  -3  12        8.18        8.54      5.48 o 
   2  -3  12       19.32       19.10      6.72 o 
   3  -3  12       10.87       10.11      8.90 o 
   4  -3  12      132.67      126.44     18.02 o 
   5  -3  12       63.71       42.76     18.78 o 
   6  -3  12        0.91       28.23     19.04 o 
  -7  -2  12        2.29       -2.34      9.10 o 
  -6  -2  12       14.97        9.97      8.10 o 
  -5  -2  12       32.60       26.60      7.00 o 
  -4  -2  12       23.41       20.08      7.53 o 
  -3  -2  12       59.69       80.88      9.41 o 
  -2  -2  12        3.29        9.71      4.19 o 
  -1  -2  12      148.64      153.24      8.01 o 
   0  -2  12      113.16      112.87      7.39 o 
   1  -2  12        3.56        6.29      5.40 o 
   2  -2  12       60.37       66.37      8.39 o 
   3  -2  12       22.43       23.46      9.46 o 
   4  -2  12       40.66       39.68     13.94 o 
   5  -2  12        7.97       22.31     16.28 o 
   6  -2  12        2.35       -5.20     32.77 o 
  -7  -1  12        5.73        2.25     10.74 o 
  -6  -1  12       10.77        8.22      7.06 o 
  -5  -1  12      261.78      257.13     13.90 o 
  -4  -1  12      255.57      259.78     21.57 o 
  -3  -1  12       29.49       16.45      6.43 o 
  -2  -1  12        0.96        1.40      4.82 o 
  -1  -1  12       22.39       22.47      4.59 o 
   0  -1  12        0.23       11.01      4.23 o 
   1  -1  12      463.25      497.70     18.08 o 
   2  -1  12      461.36      413.09     27.13 o 
   3  -1  12      122.69      125.33     12.75 o 
   4  -1  12      129.04      179.09     24.83 o 
   5  -1  12        0.38       14.57     17.36 o 
  -7   0  12        2.55        1.06     10.97 o 
  -6   0  12       25.87       14.01      7.57 o 
  -5   0  12       19.86       26.80      6.88 o 
  -4   0  12      744.74      779.09     25.91 o 
  -3   0  12      214.49      213.17     11.81 o 
  -2   0  12      192.86      204.77     11.42 o 
  -1   0  12       21.02       18.95      6.27 o 
   0   0  12      240.71      261.65      9.51 o 
   1   0  12       44.75       32.23      6.22 o 
   2   0  12      388.50      355.76     20.63 o 
   3   0  12      267.63      319.51     19.72 o 
   4   0  12       28.30       38.18     17.25 o 
   5   0  12        0.11       -4.59     16.27 o 
  -7   1  12        2.19       -2.06      8.00 o 
  -6   1  12       14.73       19.21      7.43 o 
  -5   1  12     1401.88     1374.12     27.55 o 
  -4   1  12       46.17       57.94      7.77 o 
  -3   1  12      568.33      597.92     18.51 o 
  -2   1  12        8.08        9.98      5.93 o 
  -1   1  12      442.74      424.57     18.82 o 
   0   1  12        2.27        8.90      3.74 o 
   1   1  12       36.46       20.87      6.99 o 
   2   1  12        2.83       11.45      7.27 o 
   3   1  12        2.76        2.91      8.87 o 
   4   1  12       43.43       24.06     19.34 o 
   5   1  12        0.08       -2.67     17.04 o 
  -7   2  12       48.45       60.33      7.77 o 
  -6   2  12       78.48       54.96      8.66 o 
  -5   2  12      127.94      120.30      9.51 o 
  -4   2  12       10.74       14.02      6.96 o 
  -3   2  12        2.82        3.14      5.44 o 
  -2   2  12      127.48      142.28      9.45 o 
  -1   2  12       25.86       14.76      6.89 o 
   0   2  12        8.59        0.91      6.45 o 
   1   2  12        2.47       -2.07      4.70 o 
   2   2  12        0.95        8.83      7.92 o 
   3   2  12       23.69       11.77     12.57 o 
   4   2  12        2.53       -1.18     12.41 o 
   5   2  12        1.59      -15.60     15.84 o 
  -7   3  12        6.47        3.12     12.15 o 
  -6   3  12        0.11       -3.99      7.93 o 
  -5   3  12        0.05       -3.91      8.66 o 
  -4   3  12       47.33       43.78      7.70 o 
  -3   3  12       73.61       58.18      8.61 o 
  -2   3  12       39.04       39.89      7.00 o 
  -1   3  12       26.89       18.52      7.47 o 
   0   3  12        2.39        3.25      6.52 o 
   1   3  12        5.11        3.07      7.33 o 
   2   3  12        0.44        1.97      7.32 o 
   3   3  12       75.33       67.34     12.35 o 
   4   3  12        0.00        5.89     12.11 o 
  -7   4  12        1.08        8.23     11.66 o 
  -6   4  12       19.97       26.59      9.38 o 
  -5   4  12       13.10       14.84      9.25 o 
  -4   4  12        6.37        6.07     10.22 o 
  -3   4  12       19.77       10.74      6.76 o 
  -2   4  12      347.50      377.94     18.46 o 
  -1   4  12        0.20       -4.75      6.33 o 
   0   4  12       10.20       -0.41      9.40 o 
   1   4  12        3.77        3.52      9.61 o 
   2   4  12       97.90       99.74      9.69 o 
   3   4  12        0.12        9.22      9.48 o 
   4   4  12       21.64       27.52     13.10 o 
  -6   5  12        1.37       -5.57      8.32 o 
  -5   5  12        5.87       10.08      8.70 o 
  -4   5  12      185.30      200.10     16.06 o 
  -3   5  12       22.54       10.53      8.51 o 
  -2   5  12       81.84      101.26     15.51 o 
  -1   5  12      155.11      153.50     16.84 o 
   0   5  12       21.15       18.49     10.99 o 
   1   5  12        0.11        5.57     11.30 o 
   2   5  12      107.21      119.42     17.52 o 
   3   5  12        0.07        8.36      8.68 o 
   4   5  12        3.43        5.39     12.34 o 
  -6   6  12      214.16      244.95     18.92 o 
  -5   6  12       41.09       50.92     11.71 o 
  -4   6  12        4.49       13.02      9.65 o 
  -3   6  12       17.26       23.04     10.78 o 
  -2   6  12        0.02        3.85      9.82 o 
  -1   6  12       50.59       60.45     15.94 o 
   0   6  12      335.27      327.35     24.43 o 
   1   6  12       13.73       44.98     20.54 o 
   2   6  12       46.75       56.65     16.64 o 
   3   6  12        0.03       12.63     14.11 o 
  -5   7  12       46.16       65.38     11.92 o 
  -4   7  12       14.17       18.14      9.66 o 
  -3   7  12       53.50       80.50     13.68 o 
  -2   7  12       78.93       88.31     14.79 o 
  -1   7  12       20.57       28.36     16.14 o 
   0   7  12       23.49       27.79     10.48 o 
   1   7  12        7.21       -3.55     11.67 o 
   2   7  12       17.61        3.91     14.34 o 
   3   7  12        2.76       20.00     16.34 o 
  -5   8  12        1.37        2.78     11.03 o 
  -4   8  12      130.95      101.64     13.76 o 
  -3   8  12        6.08       -2.88     12.94 o 
  -2   8  12      177.63      174.67     42.32 o 
  -1   8  12        3.28       11.61     11.31 o 
   0   8  12       76.95       66.69     16.44 o 
   1   8  12       23.08       13.09     11.70 o 
   2   8  12       10.18       -4.26     15.37 o 
  -4   9  12        2.86        3.73      8.97 o 
  -3   9  12       59.85       62.95     13.82 o 
  -2   9  12        1.80        5.61     11.59 o 
  -1   9  12      172.83      177.00     21.60 o 
   0   9  12       14.69        8.60     13.68 o 
   1   9  12       15.28       46.21     21.17 o 
  -2  10  12        9.59        0.07     16.57 o 
  -1  10  12       40.18       13.64     19.05 o 
  -2 -16  13        0.58       17.68     21.53 o 
  -1 -16  13       14.15       13.34     30.09 o 
   0 -16  13        0.05       47.67     29.33 o 
   1 -16  13       39.53       74.49     32.77 o 
  -3 -15  13        1.52       -0.29     29.92 o 
  -2 -15  13        0.04        9.99     20.11 o 
  -1 -15  13       11.34       31.56     16.97 o 
   0 -15  13        0.64       -6.42     14.98 o 
   1 -15  13        1.47       11.91     19.87 o 
   2 -15  13       36.03       26.11     17.36 o 
  -4 -14  13        5.34        6.80     28.33 o 
  -3 -14  13        0.66      -17.67     26.02 o 
  -2 -14  13        4.61       -1.84     13.77 o 
  -1 -14  13        0.42      -12.20     12.20 o 
   0 -14  13      133.73      145.66     21.80 o 
   1 -14  13        1.26       -0.98     14.41 o 
   2 -14  13       28.34       11.55     20.88 o 
   3 -14  13        0.96       23.14     16.18 o 
  -4 -13  13       38.93       -6.17     28.91 o 
  -3 -13  13        0.08      -13.03     16.20 o 
  -2 -13  13       99.34       59.37     17.51 o 
  -1 -13  13        0.07       -6.87     13.26 o 
   0 -13  13        5.48       -2.56     14.37 o 
   1 -13  13        0.01      -10.58     10.58 o 
   2 -13  13       77.01      110.14     28.54 o 
   3 -13  13        0.38       12.75     32.02 o 
   4 -13  13       22.90       24.24     17.89 o 
  -5 -12  13        2.26       -4.24     27.19 o 
  -4 -12  13        6.40        2.37     17.23 o 
  -3 -12  13        0.11        2.43     13.38 o 
  -2 -12  13        1.17       32.40     15.97 o 
  -1 -12  13        8.70       12.66     13.45 o 
   0 -12  13       69.78       92.44     17.37 o 
   1 -12  13        7.83       28.24     14.51 o 
   2 -12  13       49.75       31.09     14.06 o 
   3 -12  13       48.60       48.66     19.10 o 
   4 -12  13      151.15      188.21     43.06 o 
  -5 -11  13        4.27       35.52     19.89 o 
  -4 -11  13        0.24        4.51     12.25 o 
  -3 -11  13      164.92      199.56     24.89 o 
  -2 -11  13       98.23       61.91     14.71 o 
  -1 -11  13       78.40       63.11     11.67 o 
   0 -11  13       33.46       22.85     14.23 o 
   1 -11  13      309.39      258.84     24.72 o 
   2 -11  13       46.61       41.50     14.82 o 
   3 -11  13       92.56       45.46     19.44 o 
   4 -11  13       48.11       29.27     21.78 o 
  -6 -10  13       14.28      -10.41     12.60 o 
  -5 -10  13        0.13       -5.85     12.43 o 
  -4 -10  13       39.07       25.55     14.27 o 
  -3 -10  13      359.81      366.19     25.31 o 
  -2 -10  13      353.49      369.26     21.11 o 
  -1 -10  13       79.49       91.89     16.73 o 
   0 -10  13       24.31       27.89     10.53 o 
   1 -10  13       15.17       26.12      9.65 o 
   2 -10  13      130.39      113.12     13.68 o 
   3 -10  13       90.24       77.65     22.51 o 
   4 -10  13       20.53       43.63     18.63 o 
   5 -10  13        0.19        5.66     17.26 o 
  -6  -9  13        0.01       -4.48     11.83 o 
  -5  -9  13      100.78      114.39     16.59 o 
  -4  -9  13       25.85       27.04     10.60 o 
  -3  -9  13      644.31      665.66     22.41 o 
  -2  -9  13     1001.39      919.18     49.33 o 
  -1  -9  13      117.91      136.87     17.90 o 
   0  -9  13       18.51       25.21     11.18 o 
   1  -9  13       14.85       -7.90      8.23 o 
   2  -9  13       42.10       64.00     13.00 o 
   3  -9  13       13.66       -0.23     10.23 o 
   4  -9  13       18.43       11.61     12.27 o 
   5  -9  13        0.09      -12.02     20.54 o 
  -6  -8  13        0.30       -8.48      8.48 o 
  -5  -8  13       16.50       39.29     11.32 o 
  -4  -8  13      100.90       77.57     12.25 o 
  -3  -8  13        9.84       -1.58      6.92 o 
  -2  -8  13       86.62       93.42     10.91 o 
  -1  -8  13        0.26       -7.30      7.30 o 
   0  -8  13       41.74       40.89      9.65 o 
   1  -8  13       38.75       48.36     11.05 o 
   2  -8  13       26.23       30.33     10.70 o 
   3  -8  13       10.47       16.83      8.40 o 
   4  -8  13        4.16       -5.67     11.48 o 
   5  -8  13        0.09       -6.84     12.02 o 
  -7  -7  13        7.39       -8.48     16.21 o 
  -6  -7  13       75.44       50.07     11.60 o 
  -5  -7  13       20.52        8.75      7.68 o 
  -4  -7  13       25.58       37.53      9.29 o 
  -3  -7  13      427.32      390.04     19.92 o 
  -2  -7  13        3.11       -1.18      6.79 o 
  -1  -7  13      159.50      192.29     19.70 o 
   0  -7  13        4.37        6.01      7.56 o 
   1  -7  13       52.73       41.64      9.60 o 
   2  -7  13      127.74      145.75     21.12 o 
   3  -7  13      564.60      595.50     26.15 o 
   4  -7  13        0.24        3.68      7.89 o 
   5  -7  13        9.42        9.90     12.09 o 
  -7  -6  13        0.07       10.80     15.17 o 
  -6  -6  13        2.35        3.32      6.39 o 
  -5  -6  13       88.20       94.67     14.76 o 
  -4  -6  13      148.12      168.28     11.48 o 
  -3  -6  13       27.15       25.77      7.33 o 
  -2  -6  13      983.58     1073.53     25.93 o 
  -1  -6  13       29.23       26.88      7.39 o 
   0  -6  13        0.00       12.55      8.07 o 
   1  -6  13      328.71      357.35     21.11 o 
   2  -6  13      293.87      302.02     25.36 o 
   3  -6  13       23.24       20.15     10.73 o 
   4  -6  13       39.80       28.03      9.71 o 
   5  -6  13       21.84       27.04      7.87 o 
  -7  -5  13        2.19        8.34     14.85 o 
  -6  -5  13       17.32       22.00     13.13 o 
  -5  -5  13       32.85       16.31      6.95 o 
  -4  -5  13      371.08      367.87     12.95 o 
  -3  -5  13       89.78       64.63      8.10 o 
  -2  -5  13       26.48       20.17      5.78 o 
  -1  -5  13       43.73       29.90      6.43 o 
   0  -5  13      141.78      145.94     13.48 o 
   1  -5  13       73.45       58.55     10.00 o 
   2  -5  13       91.45      111.71     19.42 o 
   3  -5  13       93.76       98.36     12.21 o 
   4  -5  13       78.72       66.68     17.54 o 
   5  -5  13       14.89       22.68     13.78 o 
  -7  -4  13       16.99       13.58     12.44 o 
  -6  -4  13      121.34       84.16     13.65 o 
  -5  -4  13       20.58       21.68      8.38 o 
  -4  -4  13      250.20      207.90      8.71 o 
  -3  -4  13      270.60      282.33     12.72 o 
  -2  -4  13      103.19       87.15      7.56 o 
  -1  -4  13        0.25        1.10      5.05 o 
   0  -4  13      332.81      347.80     17.35 o 
   1  -4  13      212.81      219.78     15.33 o 
   2  -4  13        1.03        1.74      6.13 o 
   3  -4  13        9.99        6.24      8.39 o 
   4  -4  13      335.26      387.42     27.81 o 
   5  -4  13       24.94       -3.80     16.29 o 
  -7  -3  13        0.00        2.58     10.16 o 
  -6  -3  13       31.68       26.86     13.77 o 
  -5  -3  13       24.97       14.23      8.07 o 
  -4  -3  13      861.38      853.65     25.60 o 
  -3  -3  13      135.46      146.63     10.39 o 
  -2  -3  13       46.64       61.73      6.30 o 
  -1  -3  13      238.71      239.15     12.27 o 
   0  -3  13       22.02       30.19      6.68 o 
   1  -3  13       17.18        9.11      7.13 o 
   2  -3  13        4.75        5.75      6.62 o 
   3  -3  13        7.94       22.39     11.94 o 
   4  -3  13      164.61      185.52     25.50 o 
   5  -3  13        0.76       34.96     18.14 o 
  -7  -2  13       11.68       12.91      9.13 o 
  -6  -2  13        2.83       -3.72      8.09 o 
  -5  -2  13       15.93       16.41      7.72 o 
  -4  -2  13      128.57      145.71     11.60 o 
  -3  -2  13      242.37      240.45     13.23 o 
  -2  -2  13       57.40       55.48      7.40 o 
  -1  -2  13       65.84       57.82      6.24 o 
   0  -2  13       20.78       15.84      5.17 o 
   1  -2  13        1.01       -4.85      6.45 o 
   2  -2  13       72.05       81.44      9.40 o 
   3  -2  13       16.87        6.15     13.93 o 
   4  -2  13       25.05        8.20     14.20 o 
   5  -2  13       30.36       43.94     19.41 o 
  -7  -1  13        1.75       -3.46      9.51 o 
  -6  -1  13        0.87        7.89      7.24 o 
  -5  -1  13       71.62       58.61      9.26 o 
  -4  -1  13      197.85      224.45     14.01 o 
  -3  -1  13       66.62       65.82     10.29 o 
  -2  -1  13       75.87       66.09     12.20 o 
  -1  -1  13      428.09      456.26     12.16 o 
   0  -1  13        4.33       -2.08      4.98 o 
   1  -1  13       85.82       84.34     10.04 o 
   2  -1  13       32.21       24.16     14.63 o 
   3  -1  13        0.46       -8.48      8.48 o 
   4  -1  13        3.86        6.29     14.79 o 
   5  -1  13       43.25       35.21     29.75 o 
  -7   0  13       69.41       88.96     13.32 o 
  -6   0  13       68.27       61.51      9.79 o 
  -5   0  13      277.78      239.99     13.23 o 
  -4   0  13       50.33       63.25      8.93 o 
  -3   0  13       14.80       20.69      9.27 o 
  -2   0  13      101.57       87.20      9.16 o 
  -1   0  13       17.67       14.06      8.43 o 
   0   0  13       44.94       51.15      6.57 o 
   1   0  13        0.39        7.23      7.17 o 
   2   0  13     1678.61     1658.48     54.27 o 
   3   0  13        1.76        5.94      9.45 o 
   4   0  13       21.60        2.44     14.16 o 
   5   0  13        3.86       -2.53     16.26 o 
  -7   1  13        3.13       21.37     10.17 o 
  -6   1  13        1.53       -4.03      7.17 o 
  -5   1  13        1.11        1.43      6.77 o 
  -4   1  13      523.58      578.70     18.68 o 
  -3   1  13      142.30      129.45     10.54 o 
  -2   1  13      118.16      131.04      9.95 o 
  -1   1  13        9.72       14.41      7.12 o 
   0   1  13        8.32       10.10      7.89 o 
   1   1  13       26.56       24.07      7.18 o 
   2   1  13      202.23      228.30     15.35 o 
   3   1  13        6.17        8.12     10.08 o 
   4   1  13        0.35      -14.11     14.11 o 
   5   1  13        4.12        3.45     16.92 o 
  -7   2  13        4.01        1.21      7.31 o 
  -6   2  13        0.38       -6.02      6.42 o 
  -5   2  13      115.14      100.43     13.92 o 
  -4   2  13        1.63       -6.90      6.90 o 
  -3   2  13       64.09       60.88      7.87 o 
  -2   2  13       15.46       19.00      7.04 o 
  -1   2  13        5.58        4.26      6.76 o 
   0   2  13       54.37       37.94      9.37 o 
   1   2  13        2.46        3.19      5.55 o 
   2   2  13        7.35       13.12      8.58 o 
   3   2  13        3.56        6.73      9.60 o 
   4   2  13        0.66       11.73     12.03 o 
  -6   3  13        3.91       11.70      9.20 o 
  -5   3  13       25.31       16.99      9.93 o 
  -4   3  13       30.10       31.59      8.64 o 
  -3   3  13       24.25       28.33      8.80 o 
  -2   3  13        3.69        6.02      6.87 o 
  -1   3  13       89.90       85.27     10.89 o 
   0   3  13        3.49        1.40      7.19 o 
   1   3  13       53.34       58.78     11.48 o 
   2   3  13       12.21       14.08      8.28 o 
   3   3  13        0.48        5.64      9.55 o 
   4   3  13        1.88       -3.58     16.87 o 
  -6   4  13       21.19       12.59      9.02 o 
  -5   4  13       12.19        8.10      9.82 o 
  -4   4  13      214.29      228.02     25.85 o 
  -3   4  13        0.90        0.72      6.63 o 
  -2   4  13        0.85       -7.06      7.06 o 
  -1   4  13        8.93       10.15      7.37 o 
   0   4  13      181.16      229.78     20.86 o 
   1   4  13        3.78      -10.93     10.93 o 
   2   4  13       57.52       61.91     27.73 o 
   3   4  13       23.41       23.62     10.55 o 
   4   4  13        8.39       28.27     13.60 o 
  -6   5  13       41.64       18.43     41.92 o 
  -5   5  13        8.41       10.52      9.73 o 
  -4   5  13       48.48       42.15     13.83 o 
  -3   5  13       17.81        7.34      9.33 o 
  -2   5  13       36.68       30.13     12.44 o 
  -1   5  13        8.27        6.46      8.78 o 
   0   5  13        3.83        6.25     10.72 o 
   1   5  13       63.14       60.42     15.48 o 
   2   5  13       17.16        9.03     14.26 o 
   3   5  13        8.26       -7.58     12.53 o 
  -5   6  13        0.53        9.79      9.85 o 
  -4   6  13       62.13       56.79     12.47 o 
  -3   6  13       14.97        4.30     10.65 o 
  -2   6  13       77.12       90.10     15.86 o 
  -1   6  13        4.04        4.56     13.76 o 
   0   6  13       16.42       21.22     11.38 o 
   1   6  13        7.08       11.63     12.95 o 
   2   6  13       52.16       84.93     23.09 o 
   3   6  13       20.04       20.43     15.51 o 
  -5   7  13       14.89       11.20     10.40 o 
  -4   7  13       29.53       31.10     10.98 o 
  -3   7  13        1.83        5.26     10.82 o 
  -2   7  13       46.81       65.46     14.79 o 
  -1   7  13       32.55       22.76     13.27 o 
   0   7  13        0.76      -10.65     10.65 o 
   1   7  13       25.21       36.95     14.98 o 
   2   7  13        6.85      -10.11     17.01 o 
  -4   8  13       63.03       54.60     19.70 o 
  -3   8  13       68.12       57.27     14.24 o 
  -2   8  13        1.02       -5.64     10.97 o 
  -1   8  13       13.76        7.33     12.37 o 
   0   8  13       27.78       19.42     14.23 o 
   1   8  13       16.34       13.85     16.69 o 
  -3   9  13        4.98       15.23     16.68 o 
  -2   9  13        5.54       12.13     17.28 o 
  -1   9  13       36.78       27.86     19.80 o 
   0   9  13        5.86      -10.53     17.15 o 
  -1 -16  14       14.34        5.67     28.28 o 
   0 -16  14        4.37       -2.95     17.23 o 
   1 -16  14        0.28       -9.99     21.91 o 
  -3 -15  14        7.42        3.23     28.62 o 
  -2 -15  14        0.37       16.97     16.68 o 
  -1 -15  14        3.47      -14.68     14.68 o 
   0 -15  14       16.17       13.51     18.67 o 
   1 -15  14        0.02        2.16     16.47 o 
   2 -15  14        0.60        4.71     17.21 o 
  -4 -14  14        0.11       24.88     32.52 o 
  -3 -14  14       26.38        9.32     19.86 o 
  -2 -14  14        0.81       -1.24     14.53 o 
  -1 -14  14       53.89       45.87     17.60 o 
   0 -14  14        2.66        2.64     14.26 o 
   1 -14  14      197.90      208.37     63.43 o 
   2 -14  14        0.05       18.97     17.28 o 
   3 -14  14        0.46      -15.39     15.39 o 
  -4 -13  14       46.26       50.93     25.39 o 
  -3 -13  14        2.83       12.25     18.43 o 
  -2 -13  14       15.59       27.97     16.04 o 
  -1 -13  14        8.32       -4.78     12.87 o 
   0 -13  14       30.27       28.48     16.45 o 
   1 -13  14       24.22       26.63     14.43 o 
   2 -13  14       48.79       35.81     17.94 o 
   3 -13  14        3.19        1.18     15.28 o 
  -5 -12  14        8.98      -12.63     26.52 o 
  -4 -12  14       19.79       13.29     19.15 o 
  -3 -12  14      164.33      177.31     29.94 o 
  -2 -12  14        4.59        8.49     14.06 o 
  -1 -12  14       48.63       48.53     16.77 o 
   0 -12  14      691.60      692.76     44.11 o 
   1 -12  14       23.91       18.80     14.44 o 
   2 -12  14       48.35       54.39     16.95 o 
   3 -12  14        0.22       -8.79     15.31 o 
   4 -12  14       60.83       33.46     20.49 o 
  -5 -11  14        1.28      -12.36     12.36 o 
  -4 -11  14        1.37       -5.32     12.56 o 
  -3 -11  14       29.25       -0.39     15.60 o 
  -2 -11  14      784.71      775.38     59.10 o 
  -1 -11  14      237.43      216.10     24.22 o 
   0 -11  14        0.84       -4.91      9.73 o 
   1 -11  14        0.20        6.51      9.58 o 
   2 -11  14       21.61       11.13     12.72 o 
   3 -11  14       17.46       29.91     18.70 o 
   4 -11  14        6.27        6.76     16.79 o 
  -6 -10  14        0.89       18.46     19.74 o 
  -5 -10  14       15.28        6.45     11.57 o 
  -4 -10  14        5.97       11.34     13.54 o 
  -3 -10  14      310.50      340.55     27.64 o 
  -2 -10  14      150.88      195.10     20.57 o 
  -1 -10  14       10.87        0.36     10.37 o 
   0 -10  14       25.53       19.50     10.52 o 
   1 -10  14       39.74       12.94      9.90 o 
   2 -10  14        0.00       -6.63      8.01 o 
   3 -10  14        7.81       13.90     13.66 o 
   4 -10  14       10.06       43.07     20.77 o 
  -6  -9  14       12.29       19.73     12.57 o 
  -5  -9  14        4.74        2.54     10.92 o 
  -4  -9  14       14.19        1.31     10.07 o 
  -3  -9  14       54.61       35.81     15.81 o 
  -2  -9  14       43.78       46.20     11.59 o 
  -1  -9  14       12.35       -1.61     10.92 o 
   0  -9  14        8.61       -9.92     10.01 o 
   1  -9  14      154.14      160.14     15.55 o 
   2  -9  14        4.56       -8.69      8.69 o 
   3  -9  14        0.01       -3.04      7.40 o 
   4  -9  14        3.05        7.99     15.08 o 
   5  -9  14       64.52       48.65     22.72 o 
  -6  -8  14       12.83       16.37     10.64 o 
  -5  -8  14        5.71       -4.35      9.24 o 
  -4  -8  14        4.84        1.14      8.58 o 
  -3  -8  14       80.70       89.45     11.45 o 
  -2  -8  14      323.72      294.64     17.03 o 
  -1  -8  14        8.75       -2.85      7.80 o 
   0  -8  14        1.48       15.99     12.12 o 
   1  -8  14      126.81       91.99     21.37 o 
   2  -8  14        9.74        1.43      9.05 o 
   3  -8  14        0.71        2.77      8.68 o 
   4  -8  14       32.56       26.68      8.62 o 
   5  -8  14       49.86       22.87     13.50 o 
  -6  -7  14       27.13       15.77      7.49 o 
  -5  -7  14       13.89       11.67      8.08 o 
  -4  -7  14       37.89       46.97     14.17 o 
  -3  -7  14      653.45      665.21     25.71 o 
  -2  -7  14        2.41        4.52      7.49 o 
  -1  -7  14       29.57       28.04      9.14 o 
   0  -7  14       51.61       68.13     14.14 o 
   1  -7  14      107.54      105.78     29.98 o 
   2  -7  14       15.22       12.84     11.88 o 
   3  -7  14      273.76      278.67     23.10 o 
   4  -7  14      127.16      127.07     13.51 o 
   5  -7  14       33.22        6.54     13.23 o 
  -7  -6  14       15.32       42.93     18.06 o 
  -6  -6  14       73.82       83.58     17.52 o 
  -5  -6  14       21.80       24.62      7.24 o 
  -4  -6  14       86.17       77.53     11.49 o 
  -3  -6  14      100.18      127.48     10.91 o 
  -2  -6  14        2.77       -0.06      7.06 o 
  -1  -6  14        0.97       -6.97      6.97 o 
   0  -6  14      370.19      360.45     18.97 o 
   1  -6  14       18.65       38.77     11.77 o 
   2  -6  14        0.05        1.64     10.85 o 
   3  -6  14        3.06        8.47     11.47 o 
   4  -6  14        4.72        8.44     11.32 o 
   5  -6  14        4.97       13.92      9.66 o 
  -7  -5  14        1.78       -1.42     14.56 o 
  -6  -5  14        3.79        0.11     12.02 o 
  -5  -5  14       79.43       79.27     22.25 o 
  -4  -5  14       17.03        9.29      8.21 o 
  -3  -5  14      200.47      233.75     13.02 o 
  -2  -5  14       45.74       47.50      7.80 o 
  -1  -5  14      206.74      249.10     16.54 o 
   0  -5  14       40.46       42.66      9.38 o 
   1  -5  14        1.26       -8.21      8.21 o 
   2  -5  14        8.81       -7.87     11.51 o 
   3  -5  14      229.33      211.34     25.75 o 
   4  -5  14       15.86       20.25     11.70 o 
   5  -5  14        0.00       23.32     17.09 o 
  -7  -4  14       28.33       36.23     14.30 o 
  -6  -4  14        1.72        4.15     10.76 o 
  -5  -4  14      173.94      161.65     14.64 o 
  -4  -4  14       29.83       18.81      8.38 o 
  -3  -4  14       45.04       49.17      7.48 o 
  -2  -4  14       41.21       26.97      6.17 o 
  -1  -4  14      508.67      510.07     15.69 o 
   0  -4  14      103.70      123.82     12.85 o 
   1  -4  14       60.50       76.53     11.32 o 
   2  -4  14      267.83      319.72     20.28 o 
   3  -4  14        2.14       11.06     10.57 o 
   4  -4  14       65.06       77.13     20.16 o 
   5  -4  14        7.03       14.36     17.13 o 
  -7  -3  14        2.86       17.83     11.40 o 
  -6  -3  14        5.99       12.76      9.17 o 
  -5  -3  14        2.99        6.45      8.39 o 
  -4  -3  14       95.36       79.95     11.37 o 
  -3  -3  14       58.98       41.62      8.85 o 
  -2  -3  14      281.49      311.83     13.46 o 
  -1  -3  14        4.61        3.78      5.51 o 
   0  -3  14       52.47       60.97      8.54 o 
   1  -3  14       89.99       77.38     10.49 o 
   2  -3  14      159.83      186.69     14.91 o 
   3  -3  14       89.94       73.78     19.26 o 
   4  -3  14        7.30      -13.35     13.35 o 
   5  -3  14        0.66       17.30     16.52 o 
  -7  -2  14       11.44       19.50      9.67 o 
  -6  -2  14      207.96      205.13     15.80 o 
  -5  -2  14        3.92        8.73      7.40 o 
  -4  -2  14      162.95      193.34     13.31 o 
  -3  -2  14        6.91        5.99      6.60 o 
  -2  -2  14       11.86       14.63      6.97 o 
  -1  -2  14        6.96        5.56      5.25 o 
   0  -2  14      462.13      514.12     15.93 o 
   1  -2  14      293.04      268.73     18.35 o 
   2  -2  14       21.48       10.92      8.60 o 
   3  -2  14       77.12       86.86     27.51 o 
   4  -2  14        1.28       20.84     15.96 o 
   5  -2  14       10.19        4.38     16.21 o 
  -7  -1  14       12.29        3.73     11.28 o 
  -6  -1  14        4.32        9.75      7.92 o 
  -5  -1  14        4.46        0.59      6.79 o 
  -4  -1  14       32.64       33.32      8.50 o 
  -3  -1  14        0.26       -6.08      6.08 o 
  -2  -1  14        1.47       -5.54      6.04 o 
  -1  -1  14        0.01        3.13      4.77 o 
   0  -1  14       23.82       24.06      6.14 o 
   1  -1  14      136.93      165.90     14.43 o 
   2  -1  14      196.46      232.79     15.92 o 
   3  -1  14       68.36       83.21     14.99 o 
   4  -1  14        9.18       -0.82     15.53 o 
   5  -1  14       12.64       34.72     19.29 o 
  -7   0  14        0.10       10.63     11.38 o 
  -6   0  14        0.01       -4.72      8.61 o 
  -5   0  14      306.04      307.29     15.56 o 
  -4   0  14        2.14       -0.98      6.77 o 
  -3   0  14       18.82        4.58      7.34 o 
  -2   0  14       24.06       24.48      7.11 o 
  -1   0  14        0.30        2.28      7.04 o 
   0   0  14       66.70       71.96      9.12 o 
   1   0  14       27.66       36.94     12.51 o 
   2   0  14      173.24      179.58     19.73 o 
   3   0  14       36.18       44.16     13.08 o 
   4   0  14       16.36       29.77     17.76 o 
  -7   1  14        5.27        9.67     12.71 o 
  -6   1  14       46.54       58.86     11.18 o 
  -5   1  14       51.33       51.21     11.12 o 
  -4   1  14       89.50       84.66      9.35 o 
  -3   1  14        0.11        6.68      6.56 o 
  -2   1  14       54.21       55.43      8.89 o 
  -1   1  14        3.90       -4.11      6.90 o 
   0   1  14       49.75       55.59      9.66 o 
   1   1  14       92.71       77.81     11.90 o 
   2   1  14      117.84      126.57     13.86 o 
   3   1  14        0.02       -0.62      9.95 o 
   4   1  14        1.35        3.98     12.11 o 
  -6   2  14        6.52        2.94      7.73 o 
  -5   2  14        0.00        8.91      7.48 o 
  -4   2  14        0.32        7.53      7.98 o 
  -3   2  14       16.31        6.53      6.85 o 
  -2   2  14       48.35       42.95      8.48 o 
  -1   2  14       86.76      109.59     11.38 o 
   0   2  14        7.77       16.36      8.12 o 
   1   2  14      212.94      256.63     16.60 o 
   2   2  14       48.42       42.65     11.10 o 
   3   2  14       65.92       69.53     17.80 o 
   4   2  14        8.84       13.83     12.78 o 
  -6   3  14        5.67       17.49     11.97 o 
  -5   3  14       44.84       73.61     13.59 o 
  -4   3  14       11.47       20.20      8.25 o 
  -3   3  14       52.69       46.85     10.02 o 
  -2   3  14        1.92       -0.10      6.79 o 
  -1   3  14       38.69       33.22      9.21 o 
   0   3  14        3.16       15.50      8.13 o 
   1   3  14        6.85       -2.74      9.13 o 
   2   3  14        2.17        0.09      6.24 o 
   3   3  14       87.69       74.33     17.57 o 
  -6   4  14        2.91        7.27     17.59 o 
  -5   4  14        1.37        1.69      9.80 o 
  -4   4  14        0.11       -1.75      8.96 o 
  -3   4  14        9.55       -2.05      7.40 o 
  -2   4  14       46.31       40.56     10.32 o 
  -1   4  14      118.54      143.34     13.00 o 
   0   4  14        4.37       11.89     11.62 o 
   1   4  14        0.05        0.42     18.97 o 
   2   4  14       23.51       23.45     15.13 o 
   3   4  14       10.15       28.64     15.25 o 
  -5   5  14        7.60       29.73     10.76 o 
  -4   5  14       18.46       10.08     11.44 o 
  -3   5  14       88.59       80.04     13.97 o 
  -2   5  14       91.06       83.75     16.43 o 
  -1   5  14       19.13       15.14     10.35 o 
   0   5  14       10.35        3.10     11.63 o 
   1   5  14       19.26       20.74     18.51 o 
   2   5  14        0.71      -16.70     17.51 o 
   3   5  14       11.56       11.03     16.96 o 
  -5   6  14       41.86       68.46     18.97 o 
  -4   6  14        0.02        9.31     10.27 o 
  -3   6  14       49.90       53.48     14.12 o 
  -2   6  14       81.13       57.07     20.32 o 
  -1   6  14        1.31      -12.77     12.77 o 
   0   6  14       17.59       25.19     12.24 o 
   1   6  14        2.78       22.67     23.79 o 
   2   6  14       47.27       24.62     20.47 o 
  -4   7  14       15.40       11.67     16.00 o 
  -3   7  14        3.58       15.50     12.01 o 
  -2   7  14        2.57       12.61     12.71 o 
  -1   7  14        1.79       26.33     18.50 o 
   0   7  14       15.77       12.42     17.36 o 
   1   7  14        1.75       10.51     16.34 o 
  -3   8  14        4.35       -0.57     15.95 o 
  -2   8  14        0.07      -15.40     15.40 o 
  -1   8  14       10.13        6.50     34.52 o 
   0   8  14       67.96       54.94     22.59 o 
  -2 -15  15        0.26       14.09     17.03 o 
  -1 -15  15        0.13       15.56     16.42 o 
   0 -15  15       35.67       39.90     20.15 o 
   1 -15  15        0.01       -7.37     17.54 o 
  -3 -14  15        7.65       -4.53     18.04 o 
  -2 -14  15       30.91       41.65     23.43 o 
  -1 -14  15        0.84       -8.02     13.60 o 
   0 -14  15      135.00      124.85     21.95 o 
   1 -14  15        0.01        9.37     17.64 o 
   2 -14  15        0.53       13.67     16.60 o 
  -4 -13  15       46.15       38.85     23.76 o 
  -3 -13  15       18.57       24.95     20.35 o 
  -2 -13  15        0.07        2.51     14.03 o 
  -1 -13  15        5.77       29.53     15.70 o 
   0 -13  15        0.05       -7.12     12.79 o 
   1 -13  15       60.06      100.62     26.73 o 
   2 -13  15       83.08       96.50     35.52 o 
   3 -13  15       11.15       20.30     23.58 o 
  -5 -12  15        0.54      -17.39     17.39 o 
  -4 -12  15        0.00      -15.13     18.48 o 
  -3 -12  15        4.45        7.65     18.59 o 
  -2 -12  15       86.04       75.21     19.81 o 
  -1 -12  15        3.20       -6.60     12.52 o 
   0 -12  15      233.89      230.78     30.60 o 
   1 -12  15        3.76       20.82     15.13 o 
   2 -12  15       14.57       16.43     15.37 o 
   3 -12  15        0.01        7.98     17.84 o 
  -5 -11  15       12.35       31.18     17.85 o 
  -4 -11  15       14.57      -12.51     12.51 o 
  -3 -11  15       40.24        9.79     29.25 o 
  -2 -11  15       38.99       50.63     16.27 o 
  -1 -11  15       40.84       51.54     24.48 o 
   0 -11  15       10.88       26.66     14.55 o 
   1 -11  15        0.00       10.70     10.02 o 
   2 -11  15        1.79       13.22     13.92 o 
   3 -11  15        2.39       11.18     15.37 o 
   4 -11  15      117.94      108.25     26.76 o 
  -5 -10  15       42.99       65.52     14.56 o 
  -4 -10  15      154.67      152.79     22.80 o 
  -3 -10  15        0.94      -10.23     10.23 o 
  -2 -10  15      593.91      519.47     41.74 o 
  -1 -10  15        4.61       12.61     13.52 o 
   0 -10  15       94.32       83.71     18.55 o 
   1 -10  15       34.08       45.99     11.66 o 
   2 -10  15       10.53       11.53      9.73 o 
   3 -10  15       49.80       17.89     17.76 o 
   4 -10  15        9.22       12.07     18.89 o 
  -6  -9  15       20.84       55.23     17.49 o 
  -5  -9  15       13.70       -3.93     10.66 o 
  -4  -9  15       50.50       67.31     14.08 o 
  -3  -9  15       12.02        9.22     10.02 o 
  -2  -9  15        7.69       16.06     16.91 o 
  -1  -9  15        3.03       -3.10     11.26 o 
   0  -9  15       15.04        9.51     12.82 o 
   1  -9  15       15.04       12.79     12.85 o 
   2  -9  15        1.24       -2.13      9.79 o 
   3  -9  15        0.51        4.42      9.60 o 
   4  -9  15       31.85       31.48     16.57 o 
  -6  -8  15        3.00       13.26      8.14 o 
  -5  -8  15       20.16       44.39     11.58 o 
  -4  -8  15        0.01        3.92      8.99 o 
  -3  -8  15       39.43       27.05     11.32 o 
  -2  -8  15        1.63       11.33      9.15 o 
  -1  -8  15      146.85      140.56     14.65 o 
   0  -8  15       26.33       51.51     17.00 o 
   1  -8  15        6.95       -3.07     11.78 o 
   2  -8  15        3.90        0.81     13.01 o 
   3  -8  15       55.06       43.30     16.68 o 
   4  -8  15        6.10       -4.60      8.72 o 
  -6  -7  15       11.38       -0.95      7.35 o 
  -5  -7  15        2.83       -3.28      6.98 o 
  -4  -7  15       47.52       68.03     11.71 o 
  -3  -7  15      833.41      811.91     28.50 o 
  -2  -7  15      202.07      196.21     16.25 o 
  -1  -7  15       16.77       39.19     10.04 o 
   0  -7  15       22.92       13.25     10.31 o 
   1  -7  15        4.64       19.72     12.81 o 
   2  -7  15      465.07      480.64     32.63 o 
   3  -7  15       92.47       86.89     21.24 o 
   4  -7  15       71.58       72.11     17.25 o 
  -6  -6  15        0.06        1.49     12.25 o 
  -5  -6  15      102.19      117.95      8.92 o 
  -4  -6  15      694.13      746.32     24.89 o 
  -3  -6  15       27.59       33.09      9.22 o 
  -2  -6  15        1.68       -1.78      8.24 o 
  -1  -6  15       11.35       19.67      8.89 o 
   0  -6  15       44.80       45.64     10.59 o 
   1  -6  15       44.80       45.80     14.75 o 
   2  -6  15       18.44        5.27     12.14 o 
   3  -6  15        0.29        4.51     12.17 o 
   4  -6  15        0.74        0.69     15.44 o 
  -6  -5  15        3.41        5.15     13.73 o 
  -5  -5  15        5.76        6.07     10.83 o 
  -4  -5  15        1.99       -4.46      5.46 o 
  -3  -5  15        2.21        2.11      6.49 o 
  -2  -5  15       41.46       23.16      7.76 o 
  -1  -5  15       79.22       86.41     12.73 o 
   0  -5  15       19.86        4.00      8.82 o 
   1  -5  15        6.17       11.35      9.07 o 
   2  -5  15       13.83        9.00     10.95 o 
   3  -5  15      188.44      206.67     25.80 o 
   4  -5  15        0.52        1.34     14.88 o 
  -6  -4  15        1.56        4.90     13.08 o 
  -5  -4  15        6.75        6.71     10.52 o 
  -4  -4  15       62.91       84.17     19.17 o 
  -3  -4  15       37.30       36.57      6.38 o 
  -2  -4  15      495.60      520.47     24.84 o 
  -1  -4  15      178.52      181.50     18.23 o 
   0  -4  15       54.78       46.08     11.39 o 
   1  -4  15      198.67      202.12     21.00 o 
   2  -4  15      297.70      312.15     31.96 o 
   3  -4  15        1.87      -12.01     12.01 o 
   4  -4  15       61.04       87.75     21.71 o 
  -7  -3  15       30.67       48.76     21.20 o 
  -6  -3  15        5.16        5.71      9.17 o 
  -5  -3  15        1.97       -2.50      7.72 o 
  -4  -3  15      206.48      227.42     14.76 o 
  -3  -3  15        8.00        6.29      8.01 o 
  -2  -3  15       48.33       76.25      7.26 o 
  -1  -3  15       58.66       64.45      7.62 o 
   0  -3  15       25.32       22.17      7.84 o 
   1  -3  15       90.77       82.41     11.91 o 
   2  -3  15      237.79      238.28     26.57 o 
   3  -3  15       26.70       11.16     14.34 o 
   4  -3  15       16.58       57.52     19.68 o 
  -6  -2  15       38.36       26.69      9.89 o 
  -5  -2  15       23.71       39.75      9.19 o 
  -4  -2  15       58.65       59.26     10.17 o 
  -3  -2  15        3.26       -6.77      6.77 o 
  -2  -2  15       12.98       20.12      7.69 o 
  -1  -2  15       76.55       62.01      9.23 o 
   0  -2  15      125.71      162.72     11.87 o 
   1  -2  15       16.22        9.21      8.49 o 
   2  -2  15       36.39       12.81      9.53 o 
   3  -2  15       16.84       17.07     14.73 o 
   4  -2  15       54.06       39.95     18.54 o 
  -6  -1  15        0.19        7.89      9.70 o 
  -5  -1  15        0.68        1.58      7.75 o 
  -4  -1  15       63.62       47.92      9.52 o 
  -3  -1  15       59.26       58.18      9.11 o 
  -2  -1  15      126.89      136.03     12.38 o 
  -1  -1  15       21.26       15.27      7.70 o 
   0  -1  15       80.25       77.19      8.38 o 
   1  -1  15       25.37       26.69     11.16 o 
   2  -1  15      105.08       88.10     18.61 o 
   3  -1  15       22.63       -8.90     11.30 o 
   4  -1  15        5.36        1.00     16.01 o 
  -6   0  15       11.92       17.25     11.65 o 
  -5   0  15       31.14       25.17     10.58 o 
  -4   0  15       11.41        3.39      7.02 o 
  -3   0  15      193.89      182.64     13.53 o 
  -2   0  15        4.44        9.43      6.86 o 
  -1   0  15        0.81       -0.53      7.42 o 
   0   0  15       90.33       97.65      7.39 o 
   1   0  15      108.01       92.81     15.45 o 
   2   0  15      204.48      226.14     18.14 o 
   3   0  15       96.67       83.13     27.32 o 
   4   0  15        0.39       -1.91     16.39 o 
  -6   1  15       13.11       17.51      9.74 o 
  -5   1  15      218.48      257.24     18.96 o 
  -4   1  15      160.02      187.95     16.44 o 
  -3   1  15      199.94      202.78     16.80 o 
  -2   1  15      126.10      111.44     11.40 o 
  -1   1  15       74.72       59.53     10.36 o 
   0   1  15        4.91       -5.81      7.56 o 
   1   1  15       24.64       26.31      7.33 o 
   2   1  15      145.24      155.00     17.34 o 
   3   1  15        0.00       -3.95     10.59 o 
   4   1  15       11.25       20.01     13.24 o 
  -6   2  15        3.01        2.11      8.06 o 
  -5   2  15        1.12       25.39     12.18 o 
  -4   2  15       97.43       58.36     11.26 o 
  -3   2  15        5.05        7.65      7.18 o 
  -2   2  15       25.31       17.58      8.39 o 
  -1   2  15       14.82       19.00      9.07 o 
   0   2  15        0.25       -5.41      7.90 o 
   1   2  15        0.42       14.04     11.08 o 
   2   2  15       61.39       49.09     16.20 o 
   3   2  15       30.07       52.05     13.82 o 
  -6   3  15        0.00       19.19     14.91 o 
  -5   3  15        0.00       -5.44      9.79 o 
  -4   3  15       51.15       44.14     11.91 o 
  -3   3  15       82.20       62.15     11.38 o 
  -2   3  15       96.37      100.39     14.00 o 
  -1   3  15       38.48       19.38      8.82 o 
   0   3  15        0.09       -8.17      8.39 o 
   1   3  15        7.84        3.94     14.82 o 
   2   3  15       64.45       43.12     17.70 o 
   3   3  15        0.58       17.72     17.05 o 
  -5   4  15        4.53        9.34     10.54 o 
  -4   4  15       92.15       73.46     13.95 o 
  -3   4  15        0.19       -3.35      8.01 o 
  -2   4  15        5.93       -0.19      9.34 o 
  -1   4  15      123.74      130.71     13.06 o 
   0   4  15       25.03       41.49     14.55 o 
   1   4  15       19.96        7.59     25.54 o 
   2   4  15        1.17      -10.00     13.56 o 
  -5   5  15       15.76       -5.93     13.14 o 
  -4   5  15       21.15       18.17     10.95 o 
  -3   5  15        0.58       13.54     10.88 o 
  -2   5  15        6.22       -1.01     11.60 o 
  -1   5  15        9.03       34.95     17.22 o 
   0   5  15        5.07        5.96     12.26 o 
   1   5  15        9.01       29.96     17.54 o 
   2   5  15        3.71       10.64     19.09 o 
  -4   6  15       10.06       -0.65     14.97 o 
  -3   6  15        0.13        1.05     11.92 o 
  -2   6  15       68.16       39.78     15.10 o 
  -1   6  15        1.69       -4.94     14.71 o 
   0   6  15       27.69       41.77     16.51 o 
   1   6  15        3.68        4.85     28.49 o 
  -3   7  15       29.49       31.54     18.35 o 
  -2   7  15       19.92       38.83     19.61 o 
  -1   7  15        0.78      -13.86     16.69 o 
   0   7  15        0.92        9.86     26.73 o 
  -1 -15  16        1.33        2.79     15.82 o 
   0 -15  16       18.93        9.98     19.94 o 
  -3 -14  16        6.67       10.83     20.88 o 
  -2 -14  16        0.72       -4.79     18.72 o 
  -1 -14  16       22.63       32.08     17.78 o 
   0 -14  16        0.01      -10.50     14.67 o 
   1 -14  16        1.31        6.75     18.14 o 
   2 -14  16       33.21       25.59     19.95 o 
  -4 -13  16        1.31        4.97     20.88 o 
  -3 -13  16       12.53       19.01     20.74 o 
  -2 -13  16        8.00       -7.27     18.38 o 
  -1 -13  16        0.64       25.05     18.36 o 
   0 -13  16        2.88        9.42     14.30 o 
   1 -13  16       24.75       51.94     19.16 o 
   2 -13  16        0.97      -16.41     16.41 o 
  -4 -12  16        3.28      -10.69     19.08 o 
  -3 -12  16       91.67       66.58     24.53 o 
  -2 -12  16        0.06       34.62     43.08 o 
  -1 -12  16       29.25       29.82     15.98 o 
   0 -12  16        1.09        1.26     15.04 o 
   1 -12  16      162.85      192.45     16.75 o 
   2 -12  16        2.91       -5.19     13.95 o 
   3 -12  16        1.33        7.68     17.97 o 
  -5 -11  16        0.01      -13.18     19.35 o 
  -4 -11  16       66.16       57.17     22.95 o 
  -3 -11  16       65.82       71.14     31.26 o 
  -2 -11  16       43.53       41.97     21.65 o 
  -1 -11  16       76.11       57.61     17.02 o 
   0 -11  16       15.76       24.75     14.89 o 
   1 -11  16        8.83        3.12     10.47 o 
   2 -11  16       11.99        1.09      8.91 o 
   3 -11  16        0.56       -9.75     14.44 o 
  -5 -10  16        7.63       29.26     13.45 o 
  -4 -10  16        0.06       -1.82     10.96 o 
  -3 -10  16      142.66      127.90     20.58 o 
  -2 -10  16      593.03      613.13     46.35 o 
  -1 -10  16       41.48       59.80     17.23 o 
   0 -10  16      155.42      178.62     23.70 o 
   1 -10  16        6.65       -8.10     13.60 o 
   2 -10  16        8.62       15.08     11.01 o 
   3 -10  16       14.16       15.84      9.65 o 
  -5  -9  16        0.04        4.39     11.08 o 
  -4  -9  16       14.52       -1.37     10.79 o 
  -3  -9  16        9.00       18.70     13.42 o 
  -2  -9  16      160.52      167.84     28.74 o 
  -1  -9  16      432.71      343.25     35.91 o 
   0  -9  16        2.42       -2.61     10.92 o 
   1  -9  16       49.33       30.02     14.53 o 
   2  -9  16       39.39       67.45     18.71 o 
   3  -9  16       30.58       29.52     11.86 o 
   4  -9  16        5.05      -14.60     14.60 o 
  -6  -8  16        0.24       -0.83     12.17 o 
  -5  -8  16        0.02       -6.44      9.19 o 
  -4  -8  16       17.31       23.07     13.04 o 
  -3  -8  16       78.51      100.71     15.15 o 
  -2  -8  16       33.12       38.95     12.22 o 
  -1  -8  16      175.10      228.55     29.92 o 
   0  -8  16       34.31       54.06     16.49 o 
   1  -8  16      154.21      185.63     33.87 o 
   2  -8  16        9.11        1.48     13.97 o 
   3  -8  16       10.32       -9.74     12.77 o 
   4  -8  16        9.71       11.05     10.49 o 
  -6  -7  16        0.51       11.12     13.59 o 
  -5  -7  16      112.60       83.59     10.00 o 
  -4  -7  16       14.81       14.00      9.25 o 
  -3  -7  16      446.86      494.27     25.44 o 
  -2  -7  16       32.70       25.25      9.99 o 
  -1  -7  16       21.07        2.90      9.32 o 
   0  -7  16        9.94        0.19     14.86 o 
   1  -7  16        1.40       -6.04     11.75 o 
   2  -7  16       21.54       17.34     14.41 o 
   3  -7  16       42.38       55.20     24.09 o 
   4  -7  16        0.00        8.22     16.44 o 
  -6  -6  16       11.34       -0.88     14.68 o 
  -5  -6  16       57.71       63.08     15.18 o 
  -4  -6  16        9.62        8.29      7.08 o 
  -3  -6  16        9.41       12.16      7.52 o 
  -2  -6  16      383.05      380.25     20.38 o 
  -1  -6  16      243.89      223.80     43.52 o 
   0  -6  16       39.73       41.50     12.69 o 
   1  -6  16        2.41       -1.95     14.21 o 
   2  -6  16      177.24      187.75     40.26 o 
   3  -6  16        0.24       20.24     19.38 o 
   4  -6  16        2.78        4.04     26.94 o 
  -6  -5  16        0.47        9.18     14.30 o 
  -5  -5  16       42.11       30.78     13.36 o 
  -4  -5  16       29.87       14.67      7.25 o 
  -3  -5  16      286.75      305.32     14.42 o 
  -2  -5  16        0.20       -1.90      6.85 o 
  -1  -5  16       14.62       24.18     10.32 o 
   0  -5  16       33.53       16.90     10.20 o 
   1  -5  16        0.84        1.51     11.89 o 
   2  -5  16       25.95       -2.72     12.15 o 
   3  -5  16      168.55      182.82     25.39 o 
   4  -5  16       51.77       61.30     19.88 o 
  -6  -4  16       32.63       26.10     13.41 o 
  -5  -4  16       14.68       21.07     14.55 o 
  -4  -4  16      186.35      177.38     15.48 o 
  -3  -4  16        4.42        5.54      5.11 o 
  -2  -4  16        1.28        0.92      6.55 o 
  -1  -4  16        3.61        9.69      7.80 o 
   0  -4  16        2.50       -0.83      8.63 o 
   1  -4  16       44.73       56.36     11.89 o 
   2  -4  16       34.62       42.69     15.41 o 
   3  -4  16        6.79        7.30     14.63 o 
   4  -4  16       20.29       26.65     17.65 o 
  -6  -3  16        4.91        8.47     10.23 o 
  -5  -3  16       79.19       67.81     11.69 o 
  -4  -3  16       83.98       64.64     10.51 o 
  -3  -3  16      135.07      165.17     15.89 o 
  -2  -3  16      263.09      314.28     11.38 o 
  -1  -3  16       76.06       69.70     10.24 o 
   0  -3  16        9.66        2.86      8.65 o 
   1  -3  16        0.92        4.84      9.29 o 
   2  -3  16       32.42       28.03     12.52 o 
   3  -3  16        2.13       10.32     15.36 o 
   4  -3  16        0.01      -12.49     15.33 o 
  -6  -2  16       21.96       17.92     11.14 o 
  -5  -2  16       26.12       -0.64      8.87 o 
  -4  -2  16      112.61      122.34     12.93 o 
  -3  -2  16        6.46       -2.12      7.25 o 
  -2  -2  16       78.26       77.56     13.67 o 
  -1  -2  16        7.35        9.81      5.95 o 
   0  -2  16        0.28        7.82      7.04 o 
   1  -2  16       32.66       26.48      9.72 o 
   2  -2  16       10.94       10.35     10.91 o 
   3  -2  16       33.19       29.86     19.19 o 
   4  -2  16       61.13       68.39     21.32 o 
  -6  -1  16        6.79       -0.41      9.89 o 
  -5  -1  16       47.34       71.87     11.00 o 
  -4  -1  16      133.20      166.25     25.28 o 
  -3  -1  16       22.42       12.58      8.15 o 
  -2  -1  16      168.43      192.78     13.70 o 
  -1  -1  16        3.64       -4.21      7.78 o 
   0  -1  16       63.13       64.00     11.90 o 
   1  -1  16        0.01        0.65      8.47 o 
   2  -1  16      451.69      498.91     24.59 o 
   3  -1  16       39.44       55.63     14.96 o 
   4  -1  16        1.46        7.34     31.52 o 
  -6   0  16       10.94        4.98     11.35 o 
  -5   0  16       34.55       29.17     11.53 o 
  -4   0  16      348.64      355.93     24.18 o 
  -3   0  16        3.56        1.57      7.52 o 
  -2   0  16        0.43       18.19      8.52 o 
  -1   0  16        7.09        5.87      8.39 o 
   0   0  16       98.47      105.26     16.29 o 
   1   0  16        4.65        6.48      7.10 o 
   2   0  16       75.39       73.15     17.75 o 
   3   0  16      252.58      236.76     22.35 o 
  -6   1  16        9.70        8.49     10.58 o 
  -5   1  16      251.74      320.10     21.29 o 
  -4   1  16       45.98       55.62     12.46 o 
  -3   1  16       67.33       61.57     10.52 o 
  -2   1  16       23.40       25.67      9.17 o 
  -1   1  16        7.24        9.41      8.82 o 
   0   1  16       15.47       -2.46     10.88 o 
   1   1  16        2.19       -5.43      5.43 o 
   2   1  16        0.00       -4.87      9.12 o 
   3   1  16        0.00        6.86     13.46 o 
  -5   2  16       15.41       19.10      9.87 o 
  -4   2  16      127.79       93.24     13.44 o 
  -3   2  16        0.49       -8.66      8.66 o 
  -2   2  16       29.14       36.31      9.80 o 
  -1   2  16        0.12        8.58      9.10 o 
   0   2  16       20.08       16.90     17.34 o 
   1   2  16       13.52       10.16     14.00 o 
   2   2  16        0.32       -1.75      6.84 o 
   3   2  16        4.87        3.46     20.66 o 
  -5   3  16       42.48       21.70     18.33 o 
  -4   3  16        7.19        9.79      8.88 o 
  -3   3  16       24.77       24.15     12.88 o 
  -2   3  16       18.75        6.96      8.66 o 
  -1   3  16       10.52       -0.02      8.59 o 
   0   3  16        7.17       -0.50      9.45 o 
   1   3  16        0.72      -13.89     13.89 o 
   2   3  16        8.71       -7.49     15.19 o 
  -5   4  16        0.48       -9.33     15.38 o 
  -4   4  16       22.69       10.37     11.47 o 
  -3   4  16        2.30       12.64     12.43 o 
  -2   4  16        0.14       -5.21      8.63 o 
  -1   4  16       10.63       -2.71      9.47 o 
   0   4  16       17.27       16.35     13.72 o 
   1   4  16       22.29       74.32     59.23 o 
   2   4  16       10.34       49.06     31.47 o 
  -4   5  16        1.47       -0.47     13.47 o 
  -3   5  16        4.49       -4.56     10.30 o 
  -2   5  16        8.88       -9.56     14.17 o 
  -1   5  16        0.16        2.00     15.70 o 
   0   5  16        0.02       10.79     13.69 o 
   1   5  16        0.00       -3.92     16.79 o 
  -3   6  16        0.03        7.24     16.87 o 
  -2   6  16        8.15       21.00     19.17 o 
  -1   6  16        2.48      -13.39     23.00 o 
  -2 -14  17        0.97        9.41     20.20 o 
  -1 -14  17        0.02       -0.11     19.96 o 
   0 -14  17       14.29        1.61     17.55 o 
   1 -14  17       14.81       25.12     16.87 o 
  -3 -13  17       43.17       80.51     26.97 o 
  -2 -13  17        0.43        9.87     18.52 o 
  -1 -13  17        6.56      -16.54     16.54 o 
   0 -13  17        2.06        0.56     25.72 o 
   1 -13  17        2.23       -8.54     15.16 o 
   2 -13  17        0.79      -12.23     18.25 o 
  -4 -12  17        5.84      -18.76     18.76 o 
  -3 -12  17       32.48       54.81     23.29 o 
  -2 -12  17        0.19        3.29     17.68 o 
  -1 -12  17       87.91       61.17     23.02 o 
   0 -12  17       24.57       22.63     15.93 o 
   1 -12  17       62.62       53.77     21.59 o 
   2 -12  17        0.16        1.95     15.51 o 
  -4 -11  17       44.08       13.03     27.42 o 
  -3 -11  17       61.76       55.93     26.58 o 
  -2 -11  17       17.86       45.99     22.18 o 
  -1 -11  17       24.16       -3.90     18.13 o 
   0 -11  17        2.62       25.99     15.27 o 
   1 -11  17       20.68        9.09     14.71 o 
   2 -11  17        6.77        1.75     10.19 o 
   3 -11  17       14.21       25.80     17.87 o 
  -5 -10  17        0.95       12.72     12.64 o 
  -4 -10  17        5.70       33.19     12.61 o 
  -3 -10  17       68.42       75.72     18.68 o 
  -2 -10  17       41.27       55.15     22.05 o 
  -1 -10  17      292.48      297.42     35.95 o 
   0 -10  17       93.64       70.91     26.79 o 
   1 -10  17        0.93      -12.71     12.71 o 
   2 -10  17       19.53       24.73     18.62 o 
   3 -10  17        0.15        9.86     10.93 o 
  -5  -9  17        0.06       10.75     11.85 o 
  -4  -9  17        3.14        2.71     10.80 o 
  -3  -9  17        0.29       19.60     13.29 o 
  -2  -9  17      135.37      111.07     25.81 o 
  -1  -9  17       12.12       -4.14     15.52 o 
   0  -9  17        1.49       -0.86     17.10 o 
   1  -9  17        8.70       39.55     19.71 o 
   2  -9  17        1.15        6.98     17.53 o 
   3  -9  17        4.34        6.07     19.94 o 
  -5  -8  17       34.40       31.03     11.17 o 
  -4  -8  17        4.37        0.75      9.28 o 
  -3  -8  17        0.27       -9.87      9.87 o 
  -2  -8  17       85.54       69.16     15.90 o 
  -1  -8  17       31.77       27.56     17.97 o 
   0  -8  17       12.37       -9.59     14.97 o 
   1  -8  17        0.54       19.62     18.03 o 
   2  -8  17      117.82       74.01     23.46 o 
   3  -8  17       45.96       13.80     19.54 o 
  -5  -7  17        0.03        0.50      6.31 o 
  -4  -7  17       58.56       78.40     11.09 o 
  -3  -7  17       21.37        7.49     13.85 o 
  -2  -7  17      116.66      126.77     15.68 o 
  -1  -7  17       22.78       40.84     12.48 o 
   0  -7  17        9.96       -5.14     26.25 o 
   1  -7  17      188.41      206.63     32.05 o 
   2  -7  17        1.48      -14.36     14.36 o 
   3  -7  17        0.01        9.47     18.91 o 
  -6  -6  17        2.99        8.02     15.37 o 
  -5  -6  17      202.08      179.89     21.93 o 
  -4  -6  17        0.12        1.94      8.33 o 
  -3  -6  17       67.43       67.87     10.76 o 
  -2  -6  17       49.55       79.75     17.02 o 
  -1  -6  17      189.64      243.06     24.13 o 
   0  -6  17        0.62      -10.66     10.66 o 
   1  -6  17      137.49      122.44     25.42 o 
   2  -6  17        4.60       -5.60     12.97 o 
   3  -6  17        3.79       -5.01     18.82 o 
  -6  -5  17        1.87       -7.03     14.50 o 
  -5  -5  17       11.48       12.04     13.77 o 
  -4  -5  17      172.17      178.04     23.60 o 
  -3  -5  17      409.53      409.42     17.02 o 
  -2  -5  17      103.99      134.80     13.77 o 
  -1  -5  17       50.78       44.02     11.61 o 
   0  -5  17        1.21       12.62     10.71 o 
   1  -5  17       16.20       11.55     11.48 o 
   2  -5  17       74.57       67.23     18.50 o 
   3  -5  17       84.89       66.65     25.55 o 
  -6  -4  17      127.20      167.88     35.40 o 
  -5  -4  17       44.31       29.22     12.70 o 
  -4  -4  17      229.14      228.29     24.96 o 
  -3  -4  17       49.48       46.25     13.32 o 
  -2  -4  17      233.72      260.00     13.73 o 
  -1  -4  17       21.47       37.35     11.67 o 
   0  -4  17       25.96       -4.21     11.98 o 
   1  -4  17        8.45       17.26     11.46 o 
   2  -4  17       22.58       15.10     16.78 o 
   3  -4  17        6.93       10.66     18.84 o 
  -6  -3  17        3.65       11.51     12.01 o 
  -5  -3  17        7.22       -0.42      9.83 o 
  -4  -3  17       39.71       30.15     11.04 o 
  -3  -3  17       42.67       27.15      8.95 o 
  -2  -3  17      266.12      244.42     12.57 o 
  -1  -3  17       65.12       78.90      9.37 o 
   0  -3  17        9.11        5.90      8.70 o 
   1  -3  17      143.55      167.24     16.26 o 
   2  -3  17        2.80        2.16     11.52 o 
   3  -3  17      134.62      167.25     52.25 o 
  -6  -2  17        6.73       14.57     10.58 o 
  -5  -2  17        0.46       -0.82      9.08 o 
  -4  -2  17        0.06       -2.21      8.03 o 
  -3  -2  17        0.34        9.21      8.76 o 
  -2  -2  17       74.69       67.86     10.76 o 
  -1  -2  17        5.35        9.93      6.18 o 
   0  -2  17       35.68       46.26      8.72 o 
   1  -2  17        0.42        8.05      9.28 o 
   2  -2  17      317.10      288.99     22.24 o 
   3  -2  17        0.99       13.34     19.12 o 
  -6  -1  17       10.82       36.17     13.03 o 
  -5  -1  17       15.80        4.18      9.33 o 
  -4  -1  17       22.45        2.09      8.60 o 
  -3  -1  17       29.14       35.83      9.72 o 
  -2  -1  17       46.89       29.23      9.84 o 
  -1  -1  17        2.76        2.93     13.86 o 
   0  -1  17        1.01        4.81      7.87 o 
   1  -1  17      122.44       96.82     11.30 o 
   2  -1  17        0.13       12.71     11.09 o 
   3  -1  17        1.79       -4.90     13.74 o 
  -5   0  17       19.25        5.37     10.47 o 
  -4   0  17      216.31      248.25     20.29 o 
  -3   0  17      141.26      151.76     14.98 o 
  -2   0  17       25.47       22.42      9.83 o 
  -1   0  17       48.32       43.88     11.30 o 
   0   0  17        2.07       -4.33     11.22 o 
   1   0  17       59.78       58.40      9.27 o 
   2   0  17       75.84       77.56     13.61 o 
   3   0  17       59.09       50.06     17.18 o 
  -5   1  17       38.51       74.08     15.50 o 
  -4   1  17      110.84      114.50     15.73 o 
  -3   1  17        0.81        9.03      8.65 o 
  -2   1  17       85.52       50.04     11.39 o 
  -1   1  17        2.83        3.26      8.90 o 
   0   1  17        0.15       -3.67     10.42 o 
   1   1  17        8.39        1.10     12.42 o 
   2   1  17        7.56        4.52      9.11 o 
  -5   2  17       30.16       39.97     19.09 o 
  -4   2  17        5.12        1.59     10.12 o 
  -3   2  17        2.35       -5.34      9.48 o 
  -2   2  17       35.73       25.89      9.92 o 
  -1   2  17       22.83        2.40      9.48 o 
   0   2  17        7.60        8.51     13.59 o 
   1   2  17        3.06       15.51     12.85 o 
   2   2  17       51.67       55.18     19.59 o 
  -4   3  17        0.75        9.39     10.84 o 
  -3   3  17        0.81        4.27     10.16 o 
  -2   3  17        7.14       15.16     11.25 o 
  -1   3  17       31.52       37.65     11.17 o 
   0   3  17       16.27        9.63     11.77 o 
   1   3  17        4.07       -0.10     22.83 o 
  -4   4  17        1.09       -6.16     16.36 o 
  -3   4  17        2.09       -5.45     16.47 o 
  -2   4  17        0.08        0.95     13.73 o 
  -1   4  17        0.42       -0.78     10.52 o 
   0   4  17       55.58       88.04     42.45 o 
  -2   5  17        2.31       -2.27     25.60 o 
  -1   5  17        8.72        8.81     29.04 o 
  -2 -13  18       11.94        4.92     20.56 o 
  -1 -13  18        7.95       -2.22     20.92 o 
   0 -13  18        1.03       -3.14     19.32 o 
   1 -13  18       19.95       26.42     22.02 o 
  -3 -12  18        0.68        5.54     21.42 o 
  -2 -12  18       19.18       31.12     22.15 o 
  -1 -12  18       82.24       45.56     21.76 o 
   0 -12  18       77.01       53.18     23.26 o 
   1 -12  18        5.13       26.07     21.62 o 
  -4 -11  18       15.27       -5.23     19.59 o 
  -3 -11  18        5.39       -4.70     18.98 o 
  -2 -11  18       82.17       85.88     29.94 o 
  -1 -11  18        0.00      -14.08     18.11 o 
   0 -11  18       29.97       28.09     21.04 o 
   1 -11  18        0.09       -7.29     17.64 o 
   2 -11  18        0.39      -16.35     16.35 o 
  -4 -10  18        4.46        9.69     11.58 o 
  -3 -10  18        1.62       40.17     21.42 o 
  -2 -10  18       66.79       58.71     32.48 o 
  -1 -10  18      439.82      426.84     42.30 o 
   0 -10  18       75.58       58.29     22.63 o 
   1 -10  18       45.69       37.44     21.69 o 
   2 -10  18       17.07        4.81     27.86 o 
  -5  -9  18        8.28      -10.98     13.94 o 
  -4  -9  18       15.87        2.05     11.16 o 
  -3  -9  18       12.33       30.11     14.79 o 
  -2  -9  18       14.19        9.34     17.75 o 
  -1  -9  18       19.98        0.87     15.50 o 
   0  -9  18        6.13       21.85     18.61 o 
   1  -9  18        7.63       45.72     21.16 o 
   2  -9  18       12.33       11.61     19.20 o 
   3  -9  18        2.06        9.23     33.19 o 
  -5  -8  18       59.40       67.36     13.45 o 
  -4  -8  18       12.37       26.08     10.79 o 
  -3  -8  18       35.42       21.04     13.16 o 
  -2  -8  18       24.21       33.84     14.19 o 
  -1  -8  18       19.35       12.51     16.99 o 
   0  -8  18       14.23       22.54     18.62 o 
   1  -8  18        1.86        2.87     16.88 o 
   2  -8  18        0.00       22.06     19.41 o 
   3  -8  18        9.41      -22.09     22.09 o 
  -5  -7  18       48.12       28.47      7.83 o 
  -4  -7  18        3.12        6.70      8.11 o 
  -3  -7  18      103.16       75.66     14.05 o 
  -2  -7  18       67.74       79.65     24.19 o 
  -1  -7  18      149.19      140.21     19.65 o 
   0  -7  18        0.87        0.53     15.21 o 
   1  -7  18       21.94       36.65     20.65 o 
   2  -7  18       14.51       18.19     19.59 o 
   3  -7  18       89.10       61.66     24.88 o 
  -5  -6  18        1.15       -3.63     12.31 o 
  -4  -6  18        0.04       -3.17      6.10 o 
  -3  -6  18       66.98       81.74     11.72 o 
  -2  -6  18        5.04       -0.54     11.18 o 
  -1  -6  18       91.49       60.38     13.39 o 
   0  -6  18        5.56      -17.26     17.26 o 
   1  -6  18       14.32       19.01     16.49 o 
   2  -6  18        0.26       -5.83     18.07 o 
   3  -6  18        2.27      -10.88     18.88 o 
  -5  -5  18        7.02       25.96     16.28 o 
  -4  -5  18        5.27       -7.26     13.13 o 
  -3  -5  18      221.68      229.86     13.58 o 
  -2  -5  18       19.68        8.62      7.98 o 
  -1  -5  18       12.45       14.04     10.63 o 
   0  -5  18        4.34        1.77     11.39 o 
   1  -5  18       22.22       22.06     16.45 o 
   2  -5  18       18.60       35.06     22.95 o 
   3  -5  18       73.38       35.68     32.14 o 
  -5  -4  18        7.27       18.83     15.21 o 
  -4  -4  18       36.64       22.99     14.67 o 
  -3  -4  18        9.72       -1.67     11.16 o 
  -2  -4  18       24.21       23.13      9.44 o 
  -1  -4  18      101.29       95.16     10.81 o 
   0  -4  18       35.59       38.05     12.34 o 
   1  -4  18       53.14       40.27     13.21 o 
   2  -4  18       29.98       18.60     18.91 o 
   3  -4  18        0.59        5.48     20.49 o 
  -5  -3  18       26.22       30.97     13.80 o 
  -4  -3  18       18.30        7.00     11.36 o 
  -3  -3  18       47.60       31.94     12.86 o 
  -2  -3  18        0.57        6.53     10.19 o 
  -1  -3  18       35.16       35.13      7.80 o 
   0  -3  18       51.50       43.47     14.48 o 
   1  -3  18       53.23       52.42     13.51 o 
   2  -3  18       30.37       56.53     16.30 o 
   3  -3  18       19.28        1.02     21.04 o 
  -5  -2  18        0.00       11.79      9.87 o 
  -4  -2  18       22.33       27.36     11.19 o 
  -3  -2  18       45.57       51.63     12.94 o 
  -2  -2  18      177.77      197.82     18.75 o 
  -1  -2  18        2.99       19.79     12.21 o 
   0  -2  18      145.14      151.58     20.96 o 
   1  -2  18       57.47       53.88     16.97 o 
   2  -2  18       81.34       91.27     18.77 o 
  -5  -1  18        0.91        1.48     11.54 o 
  -4  -1  18       71.59       91.14     17.06 o 
  -3  -1  18       17.04       19.66      9.92 o 
  -2  -1  18       89.51      132.65     15.49 o 
  -1  -1  18       67.85       59.50     14.97 o 
   0  -1  18       10.37       20.67      7.75 o 
   1  -1  18        1.62        0.66      7.86 o 
   2  -1  18       75.37       77.73     27.68 o 
  -5   0  18       27.49       29.57     16.71 o 
  -4   0  18        9.60        9.90     11.40 o 
  -3   0  18       23.83        1.52      8.95 o 
  -2   0  18       11.73       18.31     10.34 o 
  -1   0  18        9.91       26.40     14.61 o 
   0   0  18       16.79        4.44     12.69 o 
   1   0  18        0.05       11.90      6.75 o 
   2   0  18      116.31       94.26     27.86 o 
  -4   1  18      114.74      136.07     17.59 o 
  -3   1  18        2.16        8.79      9.50 o 
  -2   1  18       52.45       55.26     12.21 o 
  -1   1  18       17.39       14.52     11.09 o 
   0   1  18        0.02       16.44     14.18 o 
   1   1  18       13.77      -13.35     13.95 o 
  -4   2  18       19.63       21.38     13.23 o 
  -3   2  18        2.74       20.34     11.57 o 
  -2   2  18        0.11        5.40      9.58 o 
  -1   2  18       32.42       28.39     12.25 o 
   0   2  18       20.61       22.61     16.22 o 
   1   2  18        8.39        7.96     15.34 o 
  -3   3  18       22.54      -12.95     12.95 o 
  -2   3  18       10.24        1.04     11.94 o 
  -1   3  18       10.75       -5.21     10.57 o 
   0   3  18        5.57       17.64     15.71 o 
  -2 -12  19        0.03       13.22     21.55 o 
  -1 -12  19        3.12       -8.43     17.33 o 
   0 -12  19      106.65       78.89     32.63 o 
  -3 -11  19        7.40       35.86     21.98 o 
  -2 -11  19      159.18      174.15     37.94 o 
  -1 -11  19       18.83       37.20     20.98 o 
   0 -11  19       18.09       -5.01     19.51 o 
   1 -11  19       24.11       14.58     28.62 o 
  -4 -10  19       18.09       33.45     13.44 o 
  -3 -10  19        0.99      -13.73     26.27 o 
  -2 -10  19       36.15        2.29     19.38 o 
  -1 -10  19        5.14        8.40     18.83 o 
   0 -10  19       15.68        8.96     18.34 o 
   1 -10  19        4.23       -6.14     20.27 o 
  -4  -9  19       25.69       21.90     12.29 o 
  -3  -9  19        2.50       18.51     13.63 o 
  -2  -9  19       14.21        6.20     18.47 o 
  -1  -9  19       99.57       93.83     26.21 o 
   0  -9  19        4.74       22.20     21.76 o 
   1  -9  19       43.15       79.53     38.36 o 
   2  -9  19        7.18       -3.76     18.59 o 
  -4  -8  19        0.55       -5.64     11.21 o 
  -3  -8  19        3.27        0.21     11.93 o 
  -2  -8  19      160.23      170.12     27.35 o 
  -1  -8  19       43.17       61.09     23.60 o 
   0  -8  19        3.00       24.42     22.26 o 
   1  -8  19        5.86       11.87     18.51 o 
   2  -8  19        8.58       20.35     19.16 o 
  -4  -7  19       29.02       46.37      9.36 o 
  -3  -7  19        1.60       -9.45      9.45 o 
  -2  -7  19       11.78       10.71     12.45 o 
  -1  -7  19       12.56       21.15     13.38 o 
   0  -7  19        1.26       21.52     27.07 o 
   1  -7  19       20.30       -9.64     18.35 o 
   2  -7  19       43.50       52.98     24.08 o 
  -5  -6  19       10.43       10.38     15.72 o 
  -4  -6  19       42.54       44.84     17.62 o 
  -3  -6  19        4.53        9.52      8.13 o 
  -2  -6  19       22.68       25.26     11.24 o 
  -1  -6  19        0.01       -3.18     11.44 o 
   0  -6  19        3.63        6.43     12.87 o 
   1  -6  19       24.26        6.70     19.64 o 
   2  -6  19       13.20        5.27     23.21 o 
  -5  -5  19       42.32       64.70     17.13 o 
  -4  -5  19        6.71      -11.22     11.22 o 
  -3  -5  19       49.05       48.71     13.85 o 
  -2  -5  19       69.18       88.34     10.59 o 
  -1  -5  19        5.69        4.26      9.60 o 
   0  -5  19        0.45        3.17     11.17 o 
   1  -5  19      100.86      101.62     16.92 o 
   2  -5  19        1.10       -0.86     19.82 o 
  -5  -4  19       61.44       53.47     17.90 o 
  -4  -4  19       90.59       78.44     18.73 o 
  -3  -4  19        1.78        7.29     12.47 o 
  -2  -4  19       37.38       36.74      7.01 o 
  -1  -4  19        4.91        7.76      8.21 o 
   0  -4  19        7.34       11.21     10.56 o 
   1  -4  19       11.55       15.73     11.89 o 
   2  -4  19       13.52       31.60     39.47 o 
  -5  -3  19       16.87        4.22     14.84 o 
  -4  -3  19        8.42       14.73     14.30 o 
  -3  -3  19       47.91       48.38     17.19 o 
  -2  -3  19       24.21       19.22     13.32 o 
  -1  -3  19        2.19        2.63      6.45 o 
   0  -3  19       17.51        7.07      9.63 o 
   1  -3  19       20.60       29.10     13.70 o 
   2  -3  19        2.88       -7.34     13.14 o 
  -4  -2  19       56.75       56.55     13.92 o 
  -3  -2  19       21.83       35.18     15.27 o 
  -2  -2  19      106.85      155.57     22.77 o 
  -1  -2  19      129.15      166.44     21.08 o 
   0  -2  19       45.14       51.33      8.70 o 
   1  -2  19        2.31       -1.85     10.96 o 
   2  -2  19        0.56        6.66     21.28 o 
  -4  -1  19        0.24       -1.87      9.99 o 
  -3  -1  19      118.01      136.72     17.63 o 
  -2  -1  19       34.86       15.33     14.71 o 
  -1  -1  19        4.78        7.99     14.23 o 
   0  -1  19        1.07       -7.06     11.86 o 
   1  -1  19       43.36       46.30     12.40 o 
  -4   0  19       18.40       19.79     17.42 o 
  -3   0  19       19.61        9.02     10.14 o 
  -2   0  19        7.68        2.45     10.99 o 
  -1   0  19        0.76       -9.00     13.13 o 
   0   0  19       26.53       48.72     17.54 o 
   1   0  19       13.21       -0.73     13.82 o 
  -3   1  19       54.52       69.60     17.31 o 
  -2   1  19        4.97       -7.84     10.32 o 
  -1   1  19        5.44       19.21     14.76 o 
   0   1  19        7.00        7.58     16.15 o 
  -2   2  19        1.94       22.03     17.00 o 
  -1   2  19        1.28        0.57     11.56 o 
  -2 -11  20       42.27       39.21     23.43 o 
  -1 -11  20       83.26      101.11     27.51 o 
  -3 -10  20        1.89       14.15     19.23 o 
  -2 -10  20      144.11       81.85     26.87 o 
  -1 -10  20        6.91       36.80     22.06 o 
   0 -10  20       29.49       29.80     23.21 o 
  -3  -9  20        0.14        5.30     13.37 o 
  -2  -9  20       43.73       35.68     29.00 o 
  -1  -9  20       80.33       90.24     27.15 o 
   0  -9  20       20.62       25.52     20.82 o 
   1  -9  20        8.27        7.84     19.85 o 
  -3  -8  20        0.58       -1.77     12.61 o 
  -2  -8  20        7.59       34.64     14.60 o 
  -1  -8  20       36.49       44.07     22.20 o 
   0  -8  20       39.53       35.71     21.00 o 
   1  -8  20        2.60      -18.88     18.88 o 
  -4  -7  20        3.43        7.75      9.05 o 
  -3  -7  20       47.12       48.65     14.61 o 
  -2  -7  20        5.78       -5.88     11.67 o 
  -1  -7  20       48.32       66.45     18.52 o 
   0  -7  20        0.46       -7.53     16.30 o 
   1  -7  20       21.53       15.09     17.85 o 
  -4  -6  20       25.58       12.74     18.30 o 
  -3  -6  20        3.90        0.91      9.17 o 
  -2  -6  20       10.10       22.19     12.80 o 
  -1  -6  20       19.66       26.75     13.91 o 
   0  -6  20        6.17        4.06     11.86 o 
   1  -6  20        6.17        4.29     15.88 o 
  -4  -5  20       62.39       57.71     32.61 o 
  -3  -5  20      114.81       73.31     20.82 o 
  -2  -5  20       10.38        7.64      7.61 o 
  -1  -5  20       86.48      100.57     14.64 o 
   0  -5  20        3.07        7.27     11.55 o 
   1  -5  20       22.72       12.63     13.07 o 
  -4  -4  20        6.43       -2.84     16.41 o 
  -3  -4  20        0.21        6.17     13.98 o 
  -2  -4  20       31.93       58.35     16.13 o 
  -1  -4  20      121.68      128.03     11.69 o 
   0  -4  20       55.45       63.00     14.25 o 
   1  -4  20        0.66       17.24     13.03 o 
  -4  -3  20        3.66        4.79     17.44 o 
  -3  -3  20       51.61       36.31     16.71 o 
  -2  -3  20       34.25       58.31     16.06 o 
  -1  -3  20       65.88       45.32      8.25 o 
   0  -3  20        3.34        8.91     10.19 o 
   1  -3  20       25.14       33.54     13.68 o 
  -3  -2  20        0.17        8.12     14.27 o 
  -2  -2  20       65.29       73.98     19.09 o 
  -1  -2  20        1.07       12.41     13.68 o 
   0  -2  20        5.18       -1.66      8.35 o 
  -3  -1  20       20.17       17.70     14.12 o 
  -2  -1  20       28.60       36.01     17.16 o 
  -1  -1  20       53.54       33.69     18.70 o 
   0  -1  20        8.77        6.21     13.73 o 
  -2   0  20       77.54       66.60     28.51 o 
  -1   0  20       10.40       15.96     16.53 o 
  -2  -8  21       31.82       32.20     15.40 o 
  -1  -8  21        1.99      -20.23     20.58 o 
  -2  -7  21        5.40       -2.92     12.40 o 
  -1  -7  21       26.20       34.02     15.93 o 
   0  -7  21        1.26      -18.24     20.84 o 
  -3  -6  21        3.35      -10.21     18.19 o 
  -2  -6  21       13.38      -11.10     14.64 o 
  -1  -6  21       19.61       16.26     12.72 o 
   0  -6  21        5.41       15.36     13.09 o 
  -3  -5  21       51.49       39.69     49.87 o 
  -2  -5  21        1.64        9.00     10.19 o 
  -1  -5  21       20.90       -2.40     11.23 o 
   0  -5  21        0.60       -2.94     12.16 o 
  -2  -4  21        1.93        0.37     14.05 o 
  -1  -4  21       15.16        9.09      9.53 o 
  -2  -3  21        0.85      -10.12     18.04 o 
  -1  -3  21       24.58       -2.64     13.22 o 
                                                 
